# Supplementary material for: Crosstalk between cytokinin and ethylene signaling pathways regulates leaf abscission in cotton in response to chemical defoliants
Source: J Exp Bot. 2019 Feb 4;70(5):1525–38. doi: 10.1093/jxb/erz036 (PMC6411381; doi:10.1093/jxb/erz036)
Supplement: Supplementary Tables S1-S7 [file erz036_suppl_supplementary_tables_s1-s7.xlsx]

## Sheet: Table S1. 
Table S1. Quantification of defoliation rate between X50 and X33 following W, TE, T and E treatments for 7 d in the field.
Treatment	Means ± SE	LSD
		0.05	0.01
X50-TE	43.89 ± 1.30	a	A
X50-T	36.1 ± 1.76	b	B
X33-T	33.98 ± 1.53	b	B
X33-TE	32.35 ± 1.41	b	BC
X33-E	27.3 ± 1.25	c	C
X50-E	27.02 ± 1.28	c	C
X50-W	26.32 ± 1.65	c	C
X33-W	25.58 ± 1.54	c	C

## Sheet: Table S2
Table. S2 Summary of RNA sequencing and the Gossypium hirsutum genome as the reference of mapping.
Sample_name	Raw reads	Clean reads（Total reads）	Clean bases	Error rate(%)	GC content(%)	Total mapped	Multiple mapped	Uniquely mapped
X50W_1d_1	67105094	65040506	9.76G	0.02	42.96	56668547 (87.13%)	4895980 (7.53%)	51772567 (79.6%)
X50W_1d_2	57753974	55897744	8.38G	0.02	42.99	48969328 (87.61%)	4237451 (7.58%)	44731877 (80.02%)
X50TE_1d_1	65268602	63384614	9.51G	0.01	42.89	55756920 (87.97%)	4598537 (7.25%)	51158383 (80.71%)
X50TE_1d_2	64478080	62206446	9.33G	0.01	42.82	54653165 (87.86%)	4547391 (7.31%)	50105774 (80.55%)
X33W_1d_1	50717176	42863880	6.43G	0.02	42.83	37280112 (86.97%)	3203912 (7.47%)	34076200 (79.5%)
X33W_1d_2	58811982	49892692	7.48G	0.02	42.83	43528534 (87.24%)	3829832 (7.68%)	39698702 (79.57%)
X33TE_1d_1	53295696	44991102	6.75G	0.02	42.72	39250023 (87.24%)	3366526 (7.48%)	35883497 (79.76%)
X33TE_1d_2	55477172	45744742	6.86G	0.02	42.8	39523920 (86.4%)	3348525 (7.32%)	36175395 (79.08%)
X50W_3d_1	53249540	45450138	6.82G	0.02	42.73	39714308 (87.38%)	3356653 (7.39%)	36357655 (79.99%)
X50W_3d_2	49732550	42191844	6.33G	0.02	42.9	36741222 (87.08%)	3191975 (7.57%)	33549247 (79.52%)
X50TE_3d_1	58665028	49907194	7.49G	0.02	42.87	43735651 (87.63%)	3855514 (7.73%)	39880137 (79.91%)
X50TE_3d_2	55016912	52971026	7.95G	0.02	42.77	46957307 (88.65%)	3851574 (7.27%)	43105733 (81.38%)
X33W_3d_1	56810746	55133138	8.27G	0.02	42.85	48836105 (88.58%)	4132679 (7.5%)	44703426 (81.08%)
X33W_3d_2	56659078	47859522	7.18G	0.02	42.87	41542383 (86.8%)	3775558 (7.89%)	37766825 (78.91%)
X33TE_3d_1	54405992	45211156	6.78G	0.02	42.75	39153105 (86.6%)	3330100 (7.37%)	35823005 (79.23%)
X33TE_3d_2	53621952	43652972	6.55G	0.03	42.66	37526673 (85.97%)	3186522 (7.3%)	34340151 (78.67%)
X50W_5d_1	50159636	41613436	6.24G	0.02	42.7	36078665 (86.7%)	3068390 (7.37%)	33010275 (79.33%)
X50W_5d_2	54438040	44941706	6.74G	0.02	42.73	38836656 (86.42%)	3327624 (7.4%)	35509032 (79.01%)
X50TE_5d_1	52785860	44438394	6.67G	0.02	42.81	38779787 (87.27%)	3305180 (7.44%)	35474607 (79.83%)
X50TE_5d_2	58666692	49181392	7.38G	0.02	42.71	42852299 (87.13%)	3622782 (7.37%)	39229517 (79.76%)
X33W_5d_1	54464846	46143300	6.92G	0.02	42.88	40418075 (87.59%)	3586853 (7.77%)	36831222 (79.82%)
X33W_5d_2	50445574	41846796	6.28G	0.02	43.06	35919233 (85.84%)	3216776 (7.69%)	32702457 (78.15%)
X33TE_5d_1	57412406	47475584	7.12G	0.02	42.93	41109748 (86.59%)	3503845 (7.38%)	37605903 (79.21%)
X33TE_5d_2	53836112	44548640	6.68G	0.02	42.88	38595374 (86.64%)	3233030 (7.26%)	35362344 (79.38%)

## Sheet: Table S3. X50
Table S3. Normalized expression level of differentially expressed genes (DEGs) between X50 and X33 following TE and W treatments at different time points.
Gene_id	X50W_1d_1	X50W_1d_2	X50TE_1d_1	X50TE_1d_2	X50W_3d_1	X50W_3d_2	X50TE_3d_1	X50TE_3d_2	X50W_5d_1	X50W_5d_2	X50TE_5d_1	X50TE_5d_2	Blast swiss prot	KEGG AnnotInfo
Gh_A01G0046	0	0	0.372247	0.380131	0.173312	0.747428	49.4052	57.0806	0	0.352989	81.7061	78.0035	sp|Q58FS3|RAD_ANTMA Transcription factor RADIALIS OS=Antirrhinum majus GN=RAD PE=1 SV=1//3.84334e-31	RL6; protein RADIALIS-like 6
Gh_A01G0085	17.0673	14.1927	6.54663	7.74084	37.0573	31.8244	0.435528	0.819146	56.6397	55.0546	0.488979	0.442954	-//-	hypothetical protein
Gh_A01G0100	30.4183	27.0383	10.5214	9.42273	48.0952	52.8707	5.97396	6.15299	41.363	42.0957	3.51326	2.67626	sp|Q8VZ80|PLT5_ARATH Polyol transporter 5 OS=Arabidopsis thaliana GN=PLT5 PE=1 SV=2//1.92031e-120	PMT5; polyol transporter 5
Gh_A01G0186	2.8914	2.96553	55.5094	60.2248	7.55119	7.47086	71.8931	68.3837	4.67097	4.27464	43.6866	45.6253	sp|O53732|UFAA1_MYCTU Tuberculostearic acid methyltransferase UfaA1 OS=Mycobacterium tuberculosis (strain ATCC 25618 / H37Rv) GN=ufaA1 PE=1 SV=3//1.11452e-52	cyclopropane-fatty-acyl-phospholipid synthase; K00574 cyclopropane-fatty-acyl-phospholipid synthase [EC:2.1.1.79]
Gh_A01G0218	12.8376	11.6441	80.5383	74.6453	9.47623	7.90979	11.757	14.3082	11.1592	14.0084	13.5105	16.5997	sp|Q9ZWJ9|ARR2_ARATH Two-component response regulator ARR2 OS=Arabidopsis thaliana GN=ARR2 PE=1 SV=1//6.38123e-44	RR2; transcription factor response regulator 2; K14491 two-component response regulator ARR-B family
Gh_A01G0278	52.2896	51.5711	6.38521	6.59715	56.764	56.5621	8.64071	9.68843	60.5418	55.4021	9.16814	9.80206	sp|P05414|GOX_SPIOL Peroxisomal (S)-2-hydroxy-acid oxidase OS=Spinacia oleracea PE=1 SV=1//0	peroxisomal (S)-2-hydroxy-acid oxidase GLO2; K11517 (S)-2-hydroxy-acid oxidase [EC:1.1.3.15]
Gh_A01G0333	0	0	0.425425	1.01368	0	0.427102	68.1141	75.8546	0.863367	1.21025	194.404	186.133	-//-	--
Gh_A01G0337	0	0	0.709042	1.15849	0.594214	0.213551	196.276	223.35	0.647525	1.41196	368.08	377.917	-//-	--
Gh_A01G0339	0	0	0	0	0.198071	0.640653	178.889	184.074	0.647525	1.61366	506.336	488.94	-//-	--
Gh_A01G0340	0	0	0.425425	1.01368	0.198071	0.427102	212.946	231.947	1.07921	2.01708	591.665	614.366	-//-	--
Gh_A01G0342	0	0.491786	26.2185	26.1885	8.60487	5.82532	567.916	674.572	4.14327	5.29847	924.298	994.961	-//-	--
Gh_A01G0384	0.840401	1.55732	5.01446	3.51131	3.60204	2.91266	48.0809	50.495	1.9626	2.03787	76.9571	83.9878	sp|Q9C9H7|RLP12_ARATH Receptor-like protein 12 OS=Arabidopsis thaliana GN=RLP12 PE=2 SV=2//2.41579e-06	RLP33; receptor like protein 33
Gh_A01G0388	3.26569	3.46146	11.7859	11.8424	19.7191	24.7245	358.934	360.094	2.11045	2.95838	386.572	409.01	sp|Q39688|EP1G_DAUCA Epidermis-specific secreted glycoprotein EP1 OS=Daucus carota GN=EP1 PE=1 SV=1//4.6547e-137	curculin-like (mannose-binding) lectin family protein
Gh_A01G0389	0.338892	0.252398	0.567234	0.611427	1.98071	2.51516	163.514	162.497	0.575578	0.493064	147.76	155.404	sp|Q39688|EP1G_DAUCA Epidermis-specific secreted glycoprotein EP1 OS=Daucus carota GN=EP1 PE=1 SV=1//5.21505e-139	curculin-like (mannose-binding) lectin family protein
Gh_A01G0439	8.77779	9.29052	75.9663	77.5751	13.8494	10.3464	8.78314	13.5497	5.46637	6.1079	5.20754	7.62811	sp|Q9FN29|ATB52_ARATH Homeobox-leucine zipper protein ATHB-52 OS=Arabidopsis thaliana GN=ATHB-52 PE=2 SV=1//5.22041e-36	HB52; homeobox-leucine zipper protein ATHB-52
Gh_A01G0520	69.6355	69.4944	46.2327	47.4717	73.7344	69.4456	29.5658	29.2464	96.6162	96.3033	19.361	19.2246	sp|Q94AS9|CNGC4_ARATH Cyclic nucleotide-gated ion channel 4 OS=Arabidopsis thaliana GN=CNGC4 PE=2 SV=2//0	CNGC4; cyclic nucleotide-gated ion channel 4
Gh_A01G0526	1.28409	1.55132	1.73715	1.42781	2.01211	2.16937	51.1993	50.5153	2.12815	2.47092	51.5301	55.395	sp|O49608|MYB32_ARATH Transcription factor MYB32 OS=Arabidopsis thaliana GN=MYB32 PE=2 SV=1//4.75067e-62	MYB102; R2R3 family MYB transcription factor; K09422 myb proto-oncogene protein, plant
Gh_A01G0547	5.37706	5.69745	1.29013	1.01698	10.812	10.873	17.7379	18.8871	7.09676	6.85741	78.728	79.4069	sp|Q9LSQ4|GH36_ARATH Indole-3-acetic acid-amido synthetase GH3.6 OS=Arabidopsis thaliana GN=GH3.6 PE=1 SV=1//0	DFL1; indole-3-acetic acid-amido synthetase GH3.6; K14487 auxin responsive GH3 gene family
Gh_A01G0565	0.105322	0.369793	0.754113	0	0.150473	0	4.4937	3.84173	0.327946	0.766178	55.0386	59.1373	sp|Q8LDI5|CXXS1_ARATH Thioredoxin-like protein CXXS1 OS=Arabidopsis thaliana GN=CXXS1 PE=2 SV=2//1.48964e-49	CXXS1; monocysteinic thioredoxin CXXS1; K03671 thioredoxin 1
Gh_A01G0709	87.177	92.7071	66.3528	68.3603	79.0856	80.3813	34.2473	35.2298	100.601	102.979	10.4627	11.8	sp|Q8LBL1|KCO1_ARATH Two-pore potassium channel 1 OS=Arabidopsis thaliana GN=TPK1 PE=1 SV=2//3.70733e-60	ATKCO1; two-pore potassium channel 1; K05389 potassium channel subfamily K, other eukaryote
Gh_A01G0714	94.7479	101.645	96.9814	104.943	51.4995	51.8694	12.1451	9.72197	25.049	24.2127	5.47313	5.72732	sp|Q9FM65|FLA1_ARATH Fasciclin-like arabinogalactan protein 1 OS=Arabidopsis thaliana GN=FLA1 PE=1 SV=1//2.64599e-157	FLA1; fasciclin-like arabinogalactan protein 1
Gh_A01G0775	74.5173	73.6522	18.3307	18.3706	62.7185	65.9938	23.8887	22.8705	58.0504	54.0874	22.384	20.6791	sp|P50318|PGKH2_ARATH Phosphoglycerate kinase 2, chloroplastic OS=Arabidopsis thaliana GN=At1g56190 PE=2 SV=3//0	PGK1; phosphoglycerate kinase 1; K00927 phosphoglycerate kinase [EC:2.7.2.3]
Gh_A01G0877	24.8215	26.986	145.787	139.869	28.3699	26.7637	53.9656	58.0563	24.5084	26.8	56.3219	61.3279	sp|Q7JUR6|GDAP2_DROME Protein GDAP2 homolog OS=Drosophila melanogaster GN=CG18812 PE=2 SV=1//1.65309e-11	SEC14 cytosolic factor family protein / phosphoglyceride transfer family protein
Gh_A01G0925	762.202	778.888	509.218	547.439	674.37	713.47	205.672	209.797	1020.08	1008.96	197.386	218.261	sp|Q43636|TRXH_RICCO Thioredoxin H-type OS=Ricinus communis PE=3 SV=1//2.99315e-59	TRX1; thioredoxin H1; K03671 thioredoxin 1
Gh_A01G0993	46.6034	42.2524	140.52	135.749	66.5822	72.1513	309.75	313.148	97.634	87.1837	463.987	448.518	sp|P43297|RD21A_ARATH Cysteine proteinase RD21a OS=Arabidopsis thaliana GN=RD21A PE=1 SV=1//0	RD21; cysteine proteinase RD21a; K01376 [EC:3.4.22.-]
Gh_A01G1110	112.688	110.606	26.1595	21.7047	32.2565	29.5454	11.3664	12.1467	27.6849	31.9766	31.0334	39.4099	-//-	--
Gh_A01G1193	256.807	265.105	6.49297	4.07134	86.5539	76.6788	12.5268	15.707	24.6201	26.7346	0.969942	1.02509	-//-	protease inhibitor/seed storage/lipid transfer protein (LTP) family protein
Gh_A01G1205	10.8221	13.2853	9.56562	11.0583	11.2601	11.5965	30.5699	29.3202	8.3328	10.2688	59.0811	57.5419	-//-	hypothetical protein
Gh_A01G1220	4.19336	4.1225	7.20597	8.58501	5.51176	7.23437	36.8675	45.4795	8.0954	5.857	69.1493	65.508	-//-	hypothetical protein
Gh_A01G1272	11.2602	10.6586	14.7326	14.9153	13.1528	10.5212	32.5408	31.5946	11.6743	10.5138	79.2119	75.2383	sp|Q9C509|SGPL_ARATH Sphingosine-1-phosphate lyase OS=Arabidopsis thaliana GN=DPL1 PE=1 SV=1//0	DPL1; Sphingosine-1-phosphate lyase; K01634 sphinganine-1-phosphate aldolase [EC:4.1.2.27]
Gh_A01G1273	1.34965	1.89549	26.506	25.6576	4.11359	3.3263	49.4415	52.2933	3.08182	3.27275	30.824	38.3346	sp|Q9FYA2|WRK75_ARATH Probable WRKY transcription factor 75 OS=Arabidopsis thaliana GN=WRKY75 PE=2 SV=1//2.43862e-51	WRKY75; putative WRKY transcription factor 75
Gh_A01G1294	97.2577	101.468	19.4699	17.4935	89.5596	101.117	25.5668	25.4334	71.4158	66.5437	18.4529	18.0427	sp|P80470|PSBY_SPIOL Photosystem II core complex proteins psbY, chloroplastic OS=Spinacia oleracea GN=PSBY PE=1 SV=2//5.1476e-29	PSBY; photosystem II core complex protein psbY; K02723 photosystem II PsbY protein
Gh_A01G1349	360.543	372.608	42.7176	38.2886	337.934	354.161	82.644	84.3711	237.646	237.474	65.4537	64.9885	sp|P10708|CB12_SOLLC Chlorophyll a-b binding protein 7, chloroplastic OS=Solanum lycopersicum GN=CAB7 PE=3 SV=1//5.41641e-158	LHCA2; photosystem I light harvesting complex protein; K08908 light-harvesting complex I chlorophyll a/b binding protein 2
Gh_A01G1384	129.166	134.165	74.8906	77.1665	158.253	147.949	28.7892	25.4675	151.299	162.395	19.3113	16.8733	sp|Q9ZNT3|ADF5_ARATH Actin-depolymerizing factor 5 OS=Arabidopsis thaliana GN=ADF5 PE=1 SV=1//1.51243e-84	ADF9; actin depolymerizing factor 9; K05765 cofilin
Gh_A01G1406	537.665	550.268	194.462	199.75	467.047	478.193	147.96	143.879	459.972	443.314	99.6004	96.4371	sp|Q9ZVX8|PIP28_ARATH Probable aquaporin PIP2-8 OS=Arabidopsis thaliana GN=PIP2-8 PE=1 SV=1//0	PIP2;8; putative aquaporin PIP2-8; K09872 aquaporin PIP
Gh_A01G1434	1.91604	2.12597	3.41067	2.62518	0.888782	0.613274	30.6606	29.0452	0.309927	0.470652	52.3757	58.5384	sp|Q00624|ASOL_BRANA L-ascorbate oxidase homolog OS=Brassica napus GN=Bp10 PE=2 SV=1//0	sks5; SKU5-like 5 protein
Gh_A01G1440	0.0620388	0.217823	0.571119	0.777619	0.354539	0.764493	14.8391	15.9914	0.772694	0.361048	54.4836	54.9843	sp|Q8LBB7|LOG5_ARATH Cytokinin riboside 5&apos;-monophosphate phosphoribohydrolase LOG5 OS=Arabidopsis thaliana GN=LOG5 PE=1 SV=1//2.25832e-116	cytokinin riboside 5'-monophosphate phosphoribohydrolase LOG5
Gh_A01G1443	5.72723	5.33298	478.107	528.1	109.418	119.644	3124.42	3370.63	19.265	22.7477	2232.43	2213.11	sp|Q39799|CHI1_GOSHI Endochitinase 1 OS=Gossypium hirsutum PE=3 SV=1//0	HCHIB; basic chitinase B; K01183 chitinase [EC:3.2.1.14]
Gh_A01G1564	22.9411	21.7402	39.2312	35.6417	40.7949	42.1304	252.954	271.515	56.3142	54.4413	214.487	208.239	sp|Q9LDE1|MY108_ARATH Transcription factor MYB108 OS=Arabidopsis thaliana GN=MYB108 PE=1 SV=1//2.566e-63	MYB62; R2R3-MYB transcription family; K09422 myb proto-oncogene protein, plant
Gh_A01G1576	351.989	365.619	67.6454	61.7473	456.351	450.853	119.125	110.823	445.043	467.741	102.268	102.699	sp|Q9SZN7|HIP26_ARATH Heavy metal-associated isoprenylated plant protein 26 OS=Arabidopsis thaliana GN=HIPP26 PE=1 SV=1//2.3213e-41	heavy-metal-associated domain-containing protein
Gh_A01G1606	60.0333	57.3178	8.56457	7.50832	88.0266	81.6435	40.7497	40.6263	107.976	96.7682	14.1036	17.2426	sp|Q9LPK5|CML44_ARATH Probable calcium-binding protein CML44 OS=Arabidopsis thaliana GN=CML44 PE=2 SV=2//2.65825e-34	putative calcium-binding protein CML44; K13448 calcium-binding protein CML
Gh_A01G1634	71.9482	71.7115	12.3911	12.9681	69.8031	66.8562	16.2683	15.9905	55.4862	55.1637	9.86108	11.4852	sp|Q6SJV8|CRD1_GOSHI Magnesium-protoporphyrin IX monomethyl ester [oxidative] cyclase, chloroplastic OS=Gossypium hirsutum GN=CRD1 PE=2 SV=2//0	CRD1; magnesium-protoporphyrin IX monomethyl ester [oxidative] cyclase; K04035 magnesium-protoporphyrin IX monomethyl ester (oxidative) cyclase [EC:1.14.13.81]
Gh_A01G1685	976.614	949.096	81.1251	75.8065	1001.53	990.81	41.7199	41.0233	885.937	866.882	26.4606	25.0122	sp|Q9MA74|SDC1_ARATH Serine decarboxylase OS=Arabidopsis thaliana GN=SDC PE=1 SV=1//0	emb1075; serine decarboxylase 1; K01590 histidine decarboxylase [EC:4.1.1.22]
Gh_A01G1726	16.9981	21.2248	11.5708	10.6905	13.3397	15.3042	21.4355	23.1418	14.8161	13.7588	57.6026	56.9031	sp|Q9SJ52|YLS9_ARATH Protein YLS9 OS=Arabidopsis thaliana GN=YLS9 PE=2 SV=1//5.06665e-64	NHL3; NDR1/HIN1-Like protein 3
Gh_A01G1739	0.345838	0.231288	12.6844	15.5333	4.79981	5.17492	285.915	271.88	2.76905	1.79703	161.076	158.129	sp|Q94KL7|SILD_FORIN Secoisolariciresinol dehydrogenase (Fragment) OS=Forsythia intermedia PE=1 SV=1//4.17396e-95	ABA2; Xanthoxin dehydrogenase; K09841 xanthoxin dehydrogenase [EC:1.1.1.288]
Gh_A01G1778	50.7697	49.074	37.5385	36.1313	43.909	42.3852	11.5695	10.918	52.395	52.5085	8.59161	9.19988	sp|Q41058|GLGB1_PEA 1,4-alpha-glucan-branching enzyme 1, chloroplastic/amyloplastic OS=Pisum sativum GN=SBEI PE=1 SV=1//0	SBE2.2; 1,4-alpha-glucan branching enzyme; K00700 1,4-alpha-glucan branching enzyme [EC:2.4.1.18]
Gh_A01G1787	80.0736	84.5802	514.789	494.137	103.25	106.644	400.661	443.916	88.2104	97.1546	240.023	266.277	sp|Q8LA14|PSK6_ARATH Putative phytosulfokines 6 OS=Arabidopsis thaliana GN=PSK6 PE=2 SV=2//2.31252e-12	PSK3; Phytosulfokine 3 precursor
Gh_A01G1855	82.4894	87.172	38.5896	37.5062	79.897	81.4697	14.9	17.8469	43.2493	55.5958	17.433	18.1849	-//-	hypothetical protein
Gh_A01G1899	326.391	320.455	35.5784	34.5483	325.267	314.492	77.3684	75.8495	342.659	348.819	62.3457	62.3352	sp|O04015|P5CS_ACTDE Delta-1-pyrroline-5-carboxylate synthase OS=Actinidia deliciosa PE=2 SV=1//0	P5CS1; delta1-pyrroline-5-carboxylate synthase 1; K12657 delta-1-pyrroline-5-carboxylate synthetase [EC:2.7.2.11 1.2.1.41]
Gh_A01G1913	5129.5	5006.42	2489.54	2358.13	6729.72	6874.98	1793.98	1844.32	8418.42	9777.6	1639.69	1563.83	sp|O24058|MT2_MALDO Metallothionein-like protein type 2 OS=Malus domestica GN=MT1 PE=3 SV=1//3.8569e-19	MT2A; metallothionein 2A
Gh_A01G1969	111.132	117.795	57.5918	52.3294	147.971	137.169	43.273	40.4378	141.83	140.256	19.2849	21.1142	sp|Q93Z81|CAX3_ARATH Vacuolar cation/proton exchanger 3 OS=Arabidopsis thaliana GN=CAX3 PE=1 SV=1//7.7841e-145	CAX3; vacuolar cation/proton exchanger 3; K07300 Ca2+:H+ antiporter
Gh_A01G1972	449.209	461.91	91.9355	86.5386	449.507	454.928	162.273	164.559	350.125	356.711	145.572	140.178	sp|Q07473|CB4A_ARATH Chlorophyll a-b binding protein CP29.1, chloroplastic OS=Arabidopsis thaliana GN=LHCB4.1 PE=1 SV=1//2.06219e-162	LHCB4.1; chlorophyll a-b binding protein CP29.1; K08915 light-harvesting complex II chlorophyll a/b binding protein 4
Gh_A01G2048	79.2282	86.7163	6.62542	8.41592	66.2456	66.3125	15.1152	17.4799	44.7646	46.2005	13.1863	13.711	sp|Q9LR64|PB27A_ARATH Photosystem II repair protein PSB27-H1, chloroplastic OS=Arabidopsis thaliana GN=PSB27-1 PE=1 SV=1//6.78033e-61	PSB27; photosystem II Psb27 protein; K08902 photosystem II Psb27 protein
Gh_A01G2056	57.9262	67.1498	31.4566	35.9583	74.3651	71.2683	8.90183	9.04105	66.3159	57.4323	2.93167	3.86288	-//-	--
Gh_A01G2064	24.2143	24.2389	10.8311	10.2065	18.3542	18.5294	50.9372	50.1263	19.6373	21.2967	124.549	125.112	sp|Q93VY3|NAC72_ARATH NAC domain-containing protein 72 OS=Arabidopsis thaliana GN=NAC072 PE=2 SV=1//1.95536e-131	RD26; NAC transcription factor RD26
Gh_A01G2084	10.0803	12.2079	52.1818	48.5259	14.5269	14.7171	24.8195	24.4061	21.8348	20.9152	33.7185	34.6943	sp|Q93Y92|HBL2_GOSHI Non-symbiotic hemoglobin 2 OS=Gossypium hirsutum GN=HB2 PE=3 SV=1//2.84819e-106	HB2; non-symbiotic hemoglobin 2
Gh_A01G2102	44.8178	43.1601	6.31692	5.80563	53.0651	53.8148	3.65014	3.43261	28.7069	26.5704	5.2507	3.82839	sp|Q93VR4|ML423_ARATH MLP-like protein 423 OS=Arabidopsis thaliana GN=MLP423 PE=2 SV=1//1.80478e-59	MLP423; MLP-like protein 423
Gh_A01G2134	215.514	225.97	60.4338	61.8439	232.754	241.728	30.1366	30.7656	241.798	239.203	8.68499	11.6374	-//-	hypothetical protein
Gh_A02G0014	18.5091	15.7628	32.87	31.1803	16.6541	18.0163	50.8658	48.6007	16.922	17.0744	172.469	170.683	sp|Q9C9Z2|RER3_ARATH Protein RETICULATA-RELATED 3 OS=Arabidopsis thaliana GN=RER3 PE=1 SV=1//3.28334e-112	protein RETICULATA-RELATED 3
Gh_A02G0047	78.5064	76.7906	22.895	23.6001	87.1988	90.1157	29.2512	27.5812	115.471	114.572	24.5324	27.8485	sp|Q7X996|CIPK2_ORYSJ CBL-interacting protein kinase 2 OS=Oryza sativa subsp. japonica GN=CIPK2 PE=2 SV=1//0	SIP1; CBL-interacting serine/threonine-protein kinase 10
Gh_A02G0063	21.59	19.8763	139.771	142.119	16.5663	15.5757	48.5597	45.6184	20.3015	21.3579	39.2743	40.4035	sp|Q9SLN8|DBR_TOBAC 2-alkenal reductase (NADP(+)-dependent) OS=Nicotiana tabacum GN=DBR PE=1 SV=1//0	zinc-binding dehydrogenase family protein; K08070 2-alkenal reductase [EC:1.3.1.74]
Gh_A02G0070	65.6608	65.9903	30.4607	29.3109	62.394	64.8252	9.94105	8.94139	64.591	62.8615	6.91227	6.95101	sp|Q9SE97|FH1_ARATH Formin-like protein 1 OS=Arabidopsis thaliana GN=FH1 PE=1 SV=1//5.18109e-08	AFH1; formin-like protein 1
Gh_A02G0134	4.86789	4.59176	10.4787	10.7006	9.44599	10.408	162.418	183.127	4.29837	4.65115	200.28	194.613	-//-	--
Gh_A02G0149	11.158	12.6748	59.6171	58.6858	10.5026	11.3234	18.6695	17.3973	10.2186	11.8413	10.7662	11.2201	sp|Q8L9G7|APH1_ARATH Gamma-secretase subunit APH1-like OS=Arabidopsis thaliana GN=At2g31440 PE=2 SV=2//6.10566e-95	hypothetical protein
Gh_A02G0165	100.928	94.1445	10.9192	12.6147	81.9575	80.3901	235.611	253.298	64.4647	61.8123	385.678	381.988	sp|Q8L5T9|CYT2_ARATH Cysteine proteinase inhibitor 2 OS=Arabidopsis thaliana GN=CYS2 PE=2 SV=2//6.1987e-24	CYS2; cysteine proteinase inhibitor 2
Gh_A02G0178	10.0051	11.6763	97.1934	110.207	16.1623	14.0104	41.8577	44.7546	32.0827	30.8917	11.2639	11.1381	sp|Q93WN0|SEBP2_ARATH Selenium-binding protein 2 OS=Arabidopsis thaliana GN=SBP2 PE=1 SV=1//0	SBP2; selenium-binding protein 2; K17285 selenium-binding protein 1
Gh_A02G0236	98.2059	102.99	464.274	475.417	82.6709	86.5024	315.788	311.497	77.993	78.2586	66.9542	69.7226	sp|P48386|CHS1_CAMSI Chalcone synthase 1 OS=Camellia sinensis GN=CHS1 PE=2 SV=1//0	TT4; chalcone synthase; K00660 chalcone synthase [EC:2.3.1.74]
Gh_A02G0242	98.0322	100.454	33.0256	32.5987	80.2409	85.2306	21.3106	22.0634	60.1479	67.6394	13.8189	14.2197	sp|P15102|GLNA4_PHAVU Glutamine synthetase leaf isozyme, chloroplastic OS=Phaseolus vulgaris PE=2 SV=1//0	GS2; glutamine synthetase 2; K01915 glutamine synthetase [EC:6.3.1.2]
Gh_A02G0260	1.81962	1.0648	9.36822	8.10945	6.75918	6.63343	41.5631	39.3074	5.94914	5.64782	55.7327	52.4809	sp|Q9FQA3|GST23_MAIZE Glutathione transferase GST 23 OS=Zea mays PE=2 SV=1//4.88517e-67	GSTU7; glutathione S-transferase tau 7; K00799 glutathione S-transferase [EC:2.5.1.18]
Gh_A02G0283	117.19	119.356	21.7323	22.9518	167.829	175.95	48.2169	50.5101	161.037	168.877	62.6564	64.6993	sp|P24805|TSJT1_TOBAC Stem-specific protein TSJT1 OS=Nicotiana tabacum GN=TSJT1 PE=2 SV=1//6.56703e-35	AILP1; aluminum induced protein with YGL and LRDR motifs
Gh_A02G0336	58.0478	60.3319	29.5669	27.1079	57.8391	54.8981	14.5113	17.1419	49.785	52.4838	10.9186	11.807	sp|P23525|IN37_SPIOL 2-methyl-6-phytyl-1,4-hydroquinone methyltransferase, chloroplastic OS=Spinacia oleracea PE=1 SV=1//1.55205e-179	APG1; MPBQ/MSBQ methyltransferase; K12502 MPBQ/MSBQ methyltransferase [EC:2.1.1.295]
Gh_A02G0341	122.549	126.005	21.5933	20.2979	142.373	148.664	9.79793	12.2415	113.347	111.123	9.66464	8.61261	sp|Q38832|IAA14_ARATH Auxin-responsive protein IAA14 OS=Arabidopsis thaliana GN=IAA14 PE=1 SV=2//3.90299e-107	IAA14; auxin-responsive protein IAA14; K14484 auxin-responsive protein IAA
Gh_A02G0382	125.335	118.463	160.999	158.803	205.659	200.595	612.448	630.712	143.097	147.86	1017.27	1045.87	-//-	--
Gh_A02G0445	0.673468	0.925278	6.49935	7.06519	0.41834	0.902069	26.2737	29.6211	0.455873	0.59643	81.3114	80.2037	sp|Q8LBI9|EDL16_ARATH Sugar transporter ERD6-like 16 OS=Arabidopsis thaliana GN=At5g18840 PE=2 SV=2//0	sugar transporter ERD6-like 16
Gh_A02G0452	69.0478	68.8849	42.651	41.8598	76.3402	77.9333	18.4511	19.2932	82.2027	83.6057	14.7916	15.3659	sp|Q56XP4|NHX2_ARATH Sodium/hydrogen exchanger 2 OS=Arabidopsis thaliana GN=NHX2 PE=2 SV=2//0	NHX1; sodium/hydrogen exchanger 1
Gh_A02G0455	0.463929	0.62053	5.21993	6.6458	1.13625	1.93967	39.3313	43.5952	2.9923	2.41066	110.059	103.97	sp|B9RT03|CSPL5_RICCO CASP-like protein 1D1 OS=Ricinus communis GN=RCOM_0679870 PE=2 SV=1//1.35155e-46	hypothetical protein
Gh_A02G0457	7.821	8.39061	10.2563	9.79269	8.45202	8.26308	24.0483	22.6152	6.40038	5.10597	77.5787	74.8915	sp|Q9CR50|ZN363_MOUSE RING finger and CHY zinc finger domain-containing protein 1 OS=Mus musculus GN=Rchy1 PE=1 SV=1//5.19526e-71	MYB30-Interacting E3 ligase1; K10144 RING finger and CHY zinc finger domain-containing protein 1 [EC:6.3.2.19]
Gh_A02G0477	90.6123	99.6635	27.1379	27.4891	71.5303	78.1092	12.0336	13.5277	45.4695	45.9164	3.72702	4.92365	sp|Q8L9P8|RLF33_ARATH Protein RALF-like 33 OS=Arabidopsis thaliana GN=RALFL33 PE=2 SV=1//2.11713e-42	RALFL33; protein ralf-like 33
Gh_A02G0495	106.104	107.942	46.7653	44.9399	119.752	114.218	14.2203	13.067	119.976	117.245	7.20015	7.79858	sp|Q9M9W9|P2C34_ARATH Probable protein phosphatase 2C 34 OS=Arabidopsis thaliana GN=At3g05640 PE=2 SV=1//5.52516e-168	putative protein phosphatase 2C
Gh_A02G0549	0.179954	0.579178	1.42654	1.36276	0.835572	0.69298	47.6384	45.4558	0.280165	0.916369	106.839	99.4452	sp|Q9LDE1|MY108_ARATH Transcription factor MYB108 OS=Arabidopsis thaliana GN=MYB108 PE=1 SV=1//9.7138e-82	MYB108; putative transcription factor MYB108; K09422 myb proto-oncogene protein, plant
Gh_A02G0578	117.14	109.855	249.586	248.316	60.1544	62.1997	170.446	167.333	38.708	37.6784	278.363	273.338	sp|A7L2Z6|METK_GOSHI S-adenosylmethionine synthase OS=Gossypium hirsutum GN=SAMS PE=2 SV=1//0	MTO3; S-adenosylmethionine synthase 4; K00789 S-adenosylmethionine synthetase [EC:2.5.1.6]
Gh_A02G0653	55.5672	50.2045	36.3826	34.1235	50.5994	54.3187	11.8424	10.023	46.3453	51.7506	2.65917	6.82515	-//-	hypothetical protein
Gh_A02G0669	76.0265	78.3636	30.5295	30.8364	78.6248	74.3055	29.8533	30.0074	96.4801	92.423	23.6561	23.5202	sp|Q42649|F16P2_BETVU Fructose-1,6-bisphosphatase, cytosolic OS=Beta vulgaris PE=2 SV=2//0	fructose-1,6-bisphosphatase; K03841 fructose-1,6-bisphosphatase I [EC:3.1.3.11]
Gh_A02G0679	0	0	2.94596	3.33534	0.715613	0.192885	34.1612	36.0078	0	0.364376	70.1636	72.0396	sp|P16273|PRPX_HORVU Pathogen-related protein OS=Hordeum vulgare PE=2 SV=2//4.79774e-74	pathogenesis-related protein
Gh_A02G0714	84.1457	90.5655	109.757	105.68	105.121	109.384	47.0386	45.5937	151.076	152.121	37.0777	35.8111	sp|O49285|ACR3_ARATH ACT domain-containing protein ACR3 OS=Arabidopsis thaliana GN=ACR3 PE=2 SV=1//0	ACR3; ACT domain-containing protein 3
Gh_A02G0755	1.63912	1.61995	5.17886	4.94611	3.17445	2.46872	57.1728	56.9102	3.62938	3.12674	73.3897	81.4739	sp|Q7Y1X1|EST_HEVBR Esterase OS=Hevea brasiliensis PE=1 SV=1//9.68322e-178	GDSL esterase/lipase
Gh_A02G0769	87.8389	87.4202	36.5232	37.8388	102.856	109.296	24.731	23.9439	66.5234	69.4079	26.9019	25.4739	sp|P17569|NIA_CUCMA Nitrate reductase [NADH] OS=Cucurbita maxima PE=2 SV=1//0	NIA1; nitrate reductase [NADH] 1; K10534 nitrate reductase (NAD(P)H) [EC:1.7.1.1 1.7.1.2 1.7.1.3]
Gh_A02G0838	550.696	555.674	196.525	214.261	584.651	590.761	151.605	169.324	462.366	434.238	61.3102	64.8607	-//-	hypothetical protein
Gh_A02G0972	2.26903	2.26696	39.7104	41.9677	6.99744	8.14103	245.856	241.668	1.80938	2.33505	90.6175	88.8197	sp|P05522|GUN1_PERAE Endoglucanase 1 OS=Persea americana GN=CEL1 PE=2 SV=1//0	GH9B13; glycosyl hydrolase 9B13
Gh_A02G0988	8.3272	11.2846	45.8758	44.1006	17.3238	14.8521	77.065	83.1301	4.32148	7.65189	31.3858	31.3132	-//-	--
Gh_A02G1023	2.04528	1.96626	21.2194	26.2467	4.27877	5.6258	87.1703	87.7485	4.20775	3.82594	172.092	176.545	sp|P13240|DR206_PEA Disease resistance response protein 206 OS=Pisum sativum GN=PI206 PE=1 SV=2//7.67033e-88	dirigent-like protein DIR5
Gh_A02G1106	203.614	199.709	157.827	154.343	166.253	174.664	26.8717	26.7883	127.887	126.084	12.0998	12.9889	-//-	UF642 l-GalL-responsive protein 1
Gh_A02G1201	37.745	38.4607	57.6735	57.3427	30.269	34.9236	103.312	99.7362	27.4321	29.7746	168.933	165.65	sp|Q9C942|CSE_ARATH Caffeoylshikimate esterase OS=Arabidopsis thaliana GN=CSE PE=1 SV=1//0	LysoPL2; lysophospholipase 2; K18368 caffeoylshikimate esterase [EC:3.1.1.-]
Gh_A02G1264	84.2362	85.6788	51.011	62.9437	94.4288	90.8521	17.4629	17.1997	110.117	108.023	8.35291	9.1431	-//-	hypothetical protein
Gh_A02G1265	49.2812	44.5983	30.837	32.4138	65.3542	64.3938	5.71684	4.78966	85.8616	89.1287	4.43457	4.12288	-//-	hypothetical protein
Gh_A02G1268	220.574	218.041	15.801	13.775	165.24	171.192	3.40325	3.0388	122.569	122.086	1.04207	1.85301	sp|Q9LW96|INO1_TOBAC Inositol-3-phosphate synthase OS=Nicotiana tabacum PE=2 SV=1//0	MIPS2; myo-inositol-1-phosphate synthase 2; K01858 myo-inositol-1-phosphate synthase [EC:5.5.1.4]
Gh_A02G1337	50.7524	53.0036	16.3141	15.7855	58.3033	63.6181	20.6213	22.3252	63.9939	63.0981	15.5062	15.5355	-//-	ENH1; protein ENHANCER OF SOS3-1
Gh_A02G1344	45.0228	43.4812	175.105	182.533	39.4913	39.9797	118.179	116.32	40.1168	37.149	38.4242	38.0727	sp|P31687|4CL2_SOYBN 4-coumarate--CoA ligase 2 OS=Glycine max PE=2 SV=2//2.98896e-150	4CL3; 4-coumarate--CoA ligase 3; K01904 4-coumarate--CoA ligase [EC:6.2.1.12]
Gh_A02G1410	159.739	161.135	69.0868	65.3912	159.89	156.659	26.1475	26.5118	134.33	136.582	30.2066	30.9828	sp|Q9T074|PCKA_ARATH Phosphoenolpyruvate carboxykinase [ATP] OS=Arabidopsis thaliana GN=PCKA PE=1 SV=1//0	PCK1; phosphoenolpyruvate carboxykinase [ATP]; K01610 phosphoenolpyruvate carboxykinase (ATP) [EC:4.1.1.49]
Gh_A02G1426	7.75037	8.0325	8.35744	8.33936	8.53817	7.76709	172.584	184.155	5.30629	6.86084	421.282	394.767	sp|Q8LF99|XTH6_ARATH Probable xyloglucan endotransglucosylase/hydrolase protein 6 OS=Arabidopsis thaliana GN=XTH6 PE=2 SV=2//2.89937e-174	XTH6; probable xyloglucan endotransglucosylase/hydrolase protein 6; K08235 xyloglucan:xyloglucosyl transferase [EC:2.4.1.207]
Gh_A02G1442	18.9496	20.9225	226.927	216.795	22.4759	23.4063	125.044	144.11	15.8644	17.4265	199.557	207.808	sp|Q9M2Y0|PSK3_ARATH Phytosulfokines 3 OS=Arabidopsis thaliana GN=PSK3 PE=2 SV=2//1.41653e-14	PSK4; phytosulfokine 3
Gh_A02G1466	13.9559	14.9403	24.0997	23.1524	22.2845	25.3539	141.751	153.466	12.781	14.094	87.1707	89.9229	sp|Q9SZE7|PER51_ARATH Peroxidase 51 OS=Arabidopsis thaliana GN=PER51 PE=2 SV=1//3.12805e-174	RHS19; peroxidase 73; K00430 peroxidase [EC:1.11.1.7]
Gh_A02G1510	8.81286	8.1117	20.0007	19.7052	8.26279	10.8882	53.6484	51.7349	9.21848	11.019	73.9581	72.5498	sp|P22335|HSF24_SOLPE Heat shock factor protein HSF24 OS=Solanum peruvianum GN=HSF24 PE=2 SV=1//1.07654e-112	HSF4; heat stress transcription factor B-1; K09419 heat shock transcription factor, other eukaryote
Gh_A02G1620	36.3895	35.7077	10.4026	8.63111	45.4058	46.629	7.08815	8.88766	49.4795	50.979	7.03539	7.52246	sp|C0SVM5|BBX19_ARATH B-box zinc finger protein 19 OS=Arabidopsis thaliana GN=BBX19 PE=2 SV=1//1.43619e-68	B-BOX domain protein 18
Gh_A02G1621	98.8678	102.256	62.8582	67.5372	86.9015	93.1564	40.3574	41.8493	125.071	125.295	12.5413	12.0022	-//-	Lactoylglutathione lyase / glyoxalase I family protein
Gh_A02G1678	14.4439	16.3642	86.4866	76.3312	12.815	13.207	27.9696	29.3501	9.65211	8.2524	51.5074	57.9339	sp|Q292F9|GDAP2_DROPS Protein GDAP2 homolog OS=Drosophila pseudoobscura pseudoobscura GN=GA15091 PE=3 SV=1//4.06171e-13	SEC14 cytosolic factor family protein / phosphoglyceride transfer family protein
Gh_A02G1711	28.4197	29.4076	82.1081	79.7064	21.649	21.7159	121.972	123.138	16.8722	16.7906	106.453	111.104	sp|Q9SVG0|ANTL2_ARATH Amino acid transporter ANTL2 OS=Arabidopsis thaliana GN=At4g38250 PE=1 SV=1//0	transmembrane amino acid transporter family protein; K14209 solute carrier family 36 (proton-coupled amino acid transporter)
Gh_A02G1800	602.771	616.055	116.368	113.76	488.393	498.406	33.0867	30.0535	324.083	321.2	16.0787	15.0676	sp|Q41951|TIP21_ARATH Aquaporin TIP2-1 OS=Arabidopsis thaliana GN=TIP2-1 PE=1 SV=2//1.00342e-131	DELTA-TIP; aquaporin TIP2-1; K09873 aquaporin TIP
Gh_A02G1813	1.19629	0.800054	1.13625	0.53553	0.610409	0.789736	42.5347	55.0648	0.665173	0.124323	98.6108	99.4419	sp|Q67A25|NCS_THLFG S-norcoclaurine synthase OS=Thalictrum flavum subsp. glaucum PE=1 SV=1//7.53307e-21	--
Gh_A03G0003	1160.65	1266.79	370.222	379.576	675.244	613.888	248.739	244.488	639.369	648.634	130.692	130.54	-//-	--
Gh_A03G0046	256.357	257.458	7.69607	6.55864	184.598	194.772	2.79941	3.42236	159.781	167.353	0.628595	0.142357	sp|O23547|EXLB1_ARATH Expansin-like B1 OS=Arabidopsis thaliana GN=EXLB1 PE=2 SV=2//2.31535e-105	EXLB1; expansin-like B1
Gh_A03G0097	16.531	17.2307	70.2925	71.6358	18.3841	17.0352	35.4024	36.9291	17.2902	16.5628	52.6709	51.3109	sp|Q05085|PTR7_ARATH Protein NRT1/ PTR FAMILY 6.3 OS=Arabidopsis thaliana GN=NPF6.3 PE=1 SV=1//0	NRT1.1; nitrate transporter 1.1
Gh_A03G0138	168.84	166.685	31.9443	34.9368	162.297	156.96	24.4586	26.0984	124.638	122.928	18.7634	18.176	sp|Q7XSQ9|PIP12_ORYSJ Probable aquaporin PIP1-2 OS=Oryza sativa subsp. japonica GN=PIP1-2 PE=2 SV=3//0	PIP1;4; plasma membrane intrinsic protein 1;4; K09872 aquaporin PIP
Gh_A03G0198	0.480938	0.773946	0.307461	0.376767	1.37423	0.55561	40.8844	44.5148	0.467975	1.66186	76.0088	79.2105	sp|Q8L5T5|LBD15_ARATH LOB domain-containing protein 15 OS=Arabidopsis thaliana GN=LBD15 PE=2 SV=2//1.32659e-77	LBD15; LOB domain-containing protein 15
Gh_A03G0199	12.9135	14.5719	63.0753	64.2793	62.8604	69.1336	1285.93	1314.86	37.7863	38.984	1606.35	1580.21	sp|A7NY33|PER4_VITVI Peroxidase 4 OS=Vitis vinifera GN=GSVIVT00023967001 PE=1 SV=1//2.85904e-159	peroxidase 52; K00430 peroxidase [EC:1.11.1.7]
Gh_A03G0205	16.3274	17.5912	23.6042	25.2431	27.4112	29.9166	70.1508	71.3095	22.3914	25.1273	116.322	115.76	sp|Q8GYW8|SCT_ARATH Spermidine coumaroyl CoA acyltransferase OS=Arabidopsis thaliana GN=SCT PE=1 SV=1//3.34634e-119	HXXXD-type acyl-transferase family protein
Gh_A03G0206	13.9822	11.9644	63.2121	62.0019	17.4322	18.8961	80.0715	70.8893	16.7372	14.0099	54.7625	51.6028	sp|Q8GWL2|LOR7_ARATH Protein LURP-one-related 7 OS=Arabidopsis thaliana GN=At2g30270 PE=2 SV=1//8.65188e-38	hypothetical protein
Gh_A03G0210	6.82881	6.96539	22.9923	24.3956	8.23189	9.3135	50.6142	53.2197	6.05412	7.17559	71.3508	71.3074	sp|Q8S8P5|WRK33_ARATH Probable WRKY transcription factor 33 OS=Arabidopsis thaliana GN=WRKY33 PE=1 SV=2//2.05194e-107	WRKY33; putative WRKY transcription factor 33; K13424 WRKY transcription factor 33
Gh_A03G0264	397.453	445.006	394.407	382.372	444.812	450.099	128.407	128.898	776.982	849.719	109.166	107.447	-//-	putative membrane lipoprotein
Gh_A03G0281	95.2293	94.0532	26.316	23.5088	118.59	114.69	15.5907	15.2642	113.799	113.617	15.3461	13.1957	sp|Q6K215|PIP22_ORYSJ Probable aquaporin PIP2-2 OS=Oryza sativa subsp. japonica GN=PIP2-2 PE=2 SV=1//6.16364e-166	PIP2;4; putative aquaporin PIP2-4; K09872 aquaporin PIP
Gh_A03G0309	67.2531	72.2505	6.16689	4.25746	56.4132	54.6744	22.5068	17.1389	56.5829	60.7847	8.62844	9.37956	sp|P05478|HSP16_SOYBN 18.5 kDa class I heat shock protein OS=Glycine max GN=HSP18.5-C PE=3 SV=1//1.28525e-74	HSP20 family protein; K13993 HSP20 family protein
Gh_A03G0405	11.7859	11.8779	861.461	900.821	13.3304	15.1287	616.513	627.739	18.3491	22.149	757.759	768.123	-//-	MEE59; protein maternal effect embryo arrest 59
Gh_A03G0410	8.25659	8.02016	21.2961	22.1199	9.55252	9.45608	60.9128	56.4149	10.6689	10.2126	93.8443	91.2065	sp|Q9M390|PTR1_ARATH Protein NRT1/ PTR FAMILY 8.1 OS=Arabidopsis thaliana GN=NPF8.1 PE=1 SV=1//0	PTR1; peptide transporter PTR1
Gh_A03G0420	6.26631	6.33376	211.11	214.658	6.26686	6.625	41.4667	36.5714	13.8356	15.3332	29.976	32.6604	sp|O82392|THIC_ARATH Phosphomethylpyrimidine synthase, chloroplastic OS=Arabidopsis thaliana GN=THIC PE=1 SV=1//0	THIC; phosphomethylpyrimidine synthase; K03147 phosphomethylpyrimidine synthase [EC:4.1.99.17]
Gh_A03G0441	307.022	316.276	253.709	262.197	382.539	388.189	154.241	147.869	510.755	522.389	121.46	131.815	-//-	hypothetical protein
Gh_A03G0536	24.238	28.0971	55.7238	53.2872	20.9186	19.8613	59.9471	56.2543	16.2238	19.9113	73.5751	73.4147	sp|Q38946|DHE2_ARATH Glutamate dehydrogenase 2 OS=Arabidopsis thaliana GN=GDH2 PE=1 SV=1//0	GDH2; glutamate dehydrogenase 2; K00261 glutamate dehydrogenase (NAD(P)+) [EC:1.4.1.3]
Gh_A03G0546	65.0721	64.8918	9.00225	9.48018	57.4471	61.513	13.5836	12.841	39.3933	42.816	12.5359	15.5512	sp|Q29Q28|UTR2_ARATH UDP-galactose/UDP-glucose transporter 2 OS=Arabidopsis thaliana GN=UTR2 PE=2 SV=1//3.57593e-96	UDP-galactose/UDP-glucose transporter 4; K15277 solute carrier family 35 (adenosine 3'-phospho 5'-phosphosulfate transporter), member B3
Gh_A03G0547	159.533	166.652	4.91068	4.91439	140.61	145.387	32.4014	40.0436	131.4	128.802	59.0271	60.7312	-//-	hypothetical protein
Gh_A03G0560	13.7184	14.3187	29.2786	28.8653	22.8503	24.9917	145.476	149.718	16.5831	20.583	67.2085	70.7261	sp|Q9FXD8|PLY5_ARATH Probable pectate lyase 5 OS=Arabidopsis thaliana GN=At1g67750 PE=2 SV=2//0	putative pectate lyase 5; K01728 pectate lyase [EC:4.2.2.2]
Gh_A03G0561	2.06425	2.24021	0.230341	0.235219	11.3678	9.01869	2.57186	1.91662	5.96009	6.17048	99.1556	98.5582	sp|P25803|CYSEP_PHAVU Vignain OS=Phaseolus vulgaris PE=2 SV=2//0	KDEL-tailed cysteine endopeptidase CEP1; K16292 KDEL-tailed cysteine endopeptidase [EC:3.4.22.-]
Gh_A03G0592	135.703	131.752	11.4156	9.96787	175.161	170.912	50.1894	49.9517	190.372	209.205	62.2187	68.0603	-//-	hypothetical protein
Gh_A03G0803	1716.41	1773.47	564.921	556.269	2068.85	2097.68	84.1909	84.1262	1703.43	1697.41	30.2777	28.5781	sp|Q9FR44|PEAM1_ARATH Phosphoethanolamine N-methyltransferase 1 OS=Arabidopsis thaliana GN=NMT1 PE=1 SV=1//0	XPL1; phosphoethanolamine N-methyltransferase 1; K05929 phosphoethanolamine N-methyltransferase [EC:2.1.1.103]
Gh_A03G0861	139.073	140.901	111.902	108.358	136.281	135.669	35.9865	39.6352	134.921	127.664	25.4745	23.635	sp|Q8LC03|ATB13_ARATH Homeobox-leucine zipper protein ATHB-13 OS=Arabidopsis thaliana GN=ATHB-13 PE=2 SV=2//1.03023e-117	ATHB13; homeobox-leucine zipper protein ATHB-13; K09338 homeobox-leucine zipper protein
Gh_A03G0871	334.384	330.314	176.548	179.141	360.97	371.794	65.7384	66.9673	389.775	372.615	18.5843	15.4608	sp|Q9AST3|SBH2_ARATH Sphinganine C(4)-monooxygenase 2 OS=Arabidopsis thaliana GN=SBH2 PE=1 SV=1//1.4399e-95	SBH2; sphingoid base hydroxylase 2; K04713 sphinganine C4-monooxygenase [EC:1.14.13.169]
Gh_A03G0887	2.2723	2.99184	2.27585	2.86798	7.30448	5.10439	19.5861	19.3974	7.51761	7.16309	64.8014	66.3588	sp|O49255|NAC29_ARATH NAC transcription factor 29 OS=Arabidopsis thaliana GN=NAC029 PE=2 SV=1//1.47588e-109	NAP; NAC transcription factor protein family
Gh_A03G0901	1061.59	1038.53	941.898	959.348	968.686	981.607	609.901	599.854	899.235	927.644	224.833	222.823	-//-	NRP1; nodulin-related protein 1
Gh_A03G0958	0.17355	0.116066	0.0760797	0.051794	0.566744	0.305518	3.46197	4.4916	0.308795	0.97394	88.2818	83.037	sp|P17069|ACEA_GOSHI Isocitrate lyase OS=Gossypium hirsutum PE=2 SV=1//0	ICL; isocitrate lyase; K01637 isocitrate lyase [EC:4.1.3.1]
Gh_A03G1005	17.0017	19.1161	37.6668	41.0236	13.7892	15.0956	41.9479	43.1492	14.3328	12.5301	58.0888	55.3548	sp|Q9LQU5|NUD18_ARATH Nudix hydrolase 18, mitochondrial OS=Arabidopsis thaliana GN=NUDT18 PE=2 SV=1//2.68553e-73	NUDT18; nudix hydrolase 18
Gh_A03G1036	30.223	23.6082	16.0953	15.9293	12.7756	11.3182	49.562	39.1915	10.5762	10.5897	63.5939	60.6162	sp|Q9LQU4|PCR2_ARATH Protein PLANT CADMIUM RESISTANCE 2 OS=Arabidopsis thaliana GN=PCR2 PE=1 SV=1//1.15855e-61	PCR2; cadmium resistance protein 2
Gh_A03G1059	17.1205	17.6474	119.131	120.259	18.289	18.1457	127.939	130.055	19.6853	22.2812	94.0507	90.9815	sp|Q9QYI7|DNJB8_MOUSE DnaJ homolog subfamily B member 8 OS=Mus musculus GN=Dnajb8 PE=2 SV=1//4.84722e-18	chaperone DnaJ-domain containing protein
Gh_A03G1087	26.0084	27.7133	5.75742	8.10945	44.6453	46.6395	17.3153	17.6994	57.4139	42.9235	13.8055	10.4643	-//-	hypothetical protein
Gh_A03G1125	0.452883	0.176679	1.23531	1.73452	0.431355	0.232533	50.1615	44.6025	0.470055	1.09819	135.206	143.919	-//-	B12D protein
Gh_A03G1211	171.58	173.13	29.6198	30.2968	172.353	179.226	167.756	174.076	199.041	189.192	82.6534	85.9187	sp|O80763|NRX1_ARATH Probable nucleoredoxin 1 OS=Arabidopsis thaliana GN=At1g60420 PE=1 SV=1//1.62524e-33	protein reduce transmission through pollen; K17609 nucleoredoxin [EC:1.8.1.8]
Gh_A03G1218	74.5316	74.224	18.2153	15.8134	88.528	89.9904	32.4976	32.0359	81.7393	86.2705	38.7399	39.5601	sp|P27141|CAHC_TOBAC Carbonic anhydrase, chloroplastic OS=Nicotiana tabacum PE=2 SV=1//6.36255e-138	BCA4; beta carbonic anhydrase 4; K01673 carbonic anhydrase [EC:4.2.1.1]
Gh_A03G1240	66.4326	60.9197	23.2824	21.1952	64.7873	64.8224	14.9427	15.9831	41.3435	38.893	6.53136	9.62899	sp|Q93VR4|ML423_ARATH MLP-like protein 423 OS=Arabidopsis thaliana GN=MLP423 PE=2 SV=1//3.04734e-62	MLP423; MLP-like protein 423
Gh_A03G1266	20.4995	19.1854	38.2961	40.6085	19.0687	18.5031	89.734	98.5341	16.89	18.1242	119.078	115.295	sp|P52901|ODPA1_ARATH Pyruvate dehydrogenase E1 component subunit alpha-1, mitochondrial OS=Arabidopsis thaliana GN=E1 ALPHA PE=2 SV=2//0	E1_ALPHA; pyruvate dehydrogenase complex E1 alpha subunit; K00161 pyruvate dehydrogenase E1 component alpha subunit [EC:1.2.4.1]
Gh_A03G1284	64.8629	62.3676	13.2796	11.5109	82.5327	83.9445	12.8819	10.5235	89.5455	88.9532	9.86108	10.8518	sp|Q02283|HAT5_ARATH Homeobox-leucine zipper protein HAT5 OS=Arabidopsis thaliana GN=HAT5 PE=1 SV=1//1.91124e-33	HB-1; homeobox-leucine zipper protein HAT5; K09338 homeobox-leucine zipper protein
Gh_A03G1300	4.96756	5.11816	5.64575	5.49922	4.79209	5.2974	30.0274	31.1288	6.54405	5.68312	53.4347	54.4908	-//-	hypothetical protein
Gh_A03G1340	56.3246	62.8324	29.6834	31.1387	53.3331	50.5929	15.0081	14.7552	62.4306	66.7869	3.25511	5.03019	-//-	--
Gh_A03G1349	1.85798	2.92199	19.1235	22.9248	3.56698	2.14646	69.9648	69.9606	1.8983	2.36533	103.499	104.141	sp|Q9LYU3|EF113_ARATH Ethylene-responsive transcription factor ERF113 OS=Arabidopsis thaliana GN=ERF113 PE=2 SV=1//1.88549e-41	Rap2.6L; ethylene-responsive transcription factor ERF113
Gh_A03G1365	29.2929	34.2832	76.2869	71.3603	7.98466	8.60868	188.121	198.233	4.20049	6.58913	288.279	285.093	sp|Q9SGP6|GRXC9_ARATH Glutaredoxin-C9 OS=Arabidopsis thaliana GN=GRXC9 PE=1 SV=1//1.60311e-40	GRX480; glutaredoxin-GRX480
Gh_A03G1369	14.8652	14.6539	60.1668	59.1036	17.5841	18.5479	266.319	262.432	14.1846	12.7131	220.424	228.893	-//-	--
Gh_A03G1426	73.747	72.7003	10.0107	10.343	81.5097	79.5441	30.2944	28.349	76.4537	71.8662	39.11	38.1541	sp|Q9LJB7|BBX32_ARATH B-box zinc finger protein 32 OS=Arabidopsis thaliana GN=BBX32 PE=1 SV=1//3.21741e-08	B-box domain protein 28
Gh_A03G1429	44.6193	46.3093	20.53	18.6379	73.2639	73.18	11.6063	10.1369	94.7055	94.8257	4.57836	5.16253	sp|Q9LSQ4|GH36_ARATH Indole-3-acetic acid-amido synthetase GH3.6 OS=Arabidopsis thaliana GN=GH3.6 PE=1 SV=1//0	DFL1; indole-3-acetic acid-amido synthetase GH3.6; K14487 auxin responsive GH3 gene family
Gh_A03G1439	44.4649	43.7608	1.14853	1.29014	43.6346	44.4504	1.30658	1.36524	65.9049	66.3269	0.977958	1.62417	sp|Q9LJB7|BBX32_ARATH B-box zinc finger protein 32 OS=Arabidopsis thaliana GN=BBX32 PE=1 SV=1//2.66114e-13	B-box type zinc finger-containing protein
Gh_A03G1574	13.8129	13.6631	19.4819	18.9483	12.8688	14.0683	22.088	21.2	11.8297	11.1649	71.9859	68.0556	sp|Q8VZ80|PLT5_ARATH Polyol transporter 5 OS=Arabidopsis thaliana GN=PLT5 PE=1 SV=2//0	PMT5; polyol transporter 5
Gh_A03G1635	141.132	148.048	149.839	143.947	164.651	169.406	59.5861	59.7465	137.91	134.54	33.4929	34.315	sp|Q9MB73|LGT_CITUN Limonoid UDP-glucosyltransferase OS=Citrus unshiu PE=2 SV=1//0	UGT84A1; UDP-glycosyltransferase 84A1
Gh_A03G1657	4.60658	4.7089	4.38389	3.80674	6.70637	6.06283	33.7001	33.2516	5.49238	5.89628	60.4785	57.8914	sp|Q93ZR6|WSD1_ARATH O-acyltransferase WSD1 OS=Arabidopsis thaliana GN=WSD1 PE=2 SV=1//1.47021e-62	bifunctional wax ester synthase/diacylglycerol acyltransferase
Gh_A03G1705	158.85	165.11	18.6566	19.6349	142.259	136.892	18.4085	16.4063	108.95	102.086	17.2907	14.929	sp|Q43517|FER1_SOLLC Ferredoxin-1, chloroplastic OS=Solanum lycopersicum GN=SEND33 PE=2 SV=1//1.18969e-50	FED_A; ferredoxin-2; K02639 ferredoxin
Gh_A03G1723	140.866	138.795	74.9976	70.7154	127.921	127.832	18.6329	18.2121	144.134	139.647	8.75709	9.933	sp|P55231|GLGL3_ARATH Glucose-1-phosphate adenylyltransferase large subunit 3, chloroplastic OS=Arabidopsis thaliana GN=APL3 PE=2 SV=2//0	APL3; glucose-1-phosphate adenylyltransferase large subunit 3; K00975 glucose-1-phosphate adenylyltransferase [EC:2.7.7.27]
Gh_A03G1771	46.2551	51.4552	13.7411	8.92951	50.5994	50.7915	9.8687	12.436	40.166	42.6442	15.955	13.851	sp|P33081|AX15A_SOYBN Auxin-induced protein 15A OS=Glycine max PE=2 SV=1//1.63839e-31	SAUR-like auxin-responsive protein; K14488 SAUR family protein
Gh_A03G1802	28.7642	29.5101	30.0481	30.0452	17.8371	22.6249	54.4396	58.1901	9.90927	13.0002	105.007	115.404	sp|Q9FYB5|DNJ11_ARATH Chaperone protein dnaJ 11, chloroplastic OS=Arabidopsis thaliana GN=ATJ11 PE=1 SV=2//4.09328e-32	chaperone protein dnaJ 11
Gh_A03G1808	51.0437	55.1017	53.8518	57.5546	54.5934	47.3786	20.738	18.3549	64.9264	60.4003	13.9699	15.5085	sp|Q9ZNT3|ADF5_ARATH Actin-depolymerizing factor 5 OS=Arabidopsis thaliana GN=ADF5 PE=1 SV=1//8.76572e-85	ADF9; actin depolymerizing factor 9; K05765 cofilin
Gh_A03G1927	258.143	271.896	53.0428	48.4246	213.076	224.936	77.9085	79.9491	141.609	147.727	61.8764	56.8706	sp|Q9SUI5|PSAK_ARATH Photosystem I reaction center subunit psaK, chloroplastic OS=Arabidopsis thaliana GN=PSAK PE=2 SV=2//2.93818e-58	PSAK; photosystem I reaction center subunit psaK; K02698 photosystem I subunit X
Gh_A03G1989	7.9414	7.95054	43.2576	44.3736	14.2165	21.3701	273.638	286.996	13.7044	14.3383	319.166	320.201	sp|O64864|YLS3_ARATH Protein YLS3 OS=Arabidopsis thaliana GN=YLS3 PE=2 SV=1//3.59128e-06	Bifunctional inhibitor/lipid-transfer protein/seed storage 2S albumin superfamily protein
Gh_A03G2044	3.32114	3.25089	61.2713	61.6228	25.8813	25.7647	2513.62	2492.82	32.5278	30.7493	3548.67	3454.54	sp|P81370|TLP_ACTDE Thaumatin-like protein OS=Actinidia deliciosa GN=tlp PE=1 SV=2//1.20596e-101	OSM34; osmotin-like protein OSM34
Gh_A03G2061	24.1538	22.8464	13.4713	12.6691	12.1969	10.3437	29.5463	30.8236	9.72528	10.2245	69.1409	69.9574	sp|Q9SJ52|YLS9_ARATH Protein YLS9 OS=Arabidopsis thaliana GN=YLS9 PE=2 SV=1//9.18074e-09	late embryogenesis abundant hydroxyproline-rich glycoprotein
Gh_A03G2092	5.2472	5.92178	10.9261	9.6894	6.55958	6.49489	37.1921	41.3556	5.83517	7.49797	57.1262	51.2565	sp|Q93Y94|RPOT1_NICSY DNA-directed RNA polymerase 1, mitochondrial OS=Nicotiana sylvestris GN=RPOT1 PE=2 SV=1//1.69255e-38	MGP3; DNA-directed RNA polymerase 1, mitochondrial; K10908 DNA-directed RNA polymerase, mitochondrial [EC:2.7.7.6]
Gh_A03G2154	399.182	412.266	10.7971	9.66117	377.17	391.675	46.0777	48.2876	270.996	281.609	26.5491	25.5619	sp|P27524|CB4A_SOLLC Chlorophyll a-b binding protein CP24 10A, chloroplastic OS=Solanum lycopersicum GN=CAP10A PE=3 SV=1//7.55186e-151	LHCB6; light harvesting complex photosystem II subunit 6; K08917 light-harvesting complex II chlorophyll a/b binding protein 6
Gh_A03G2157	55.4596	54.0246	10.366	9.6549	38.1856	41.5129	12.8147	10.4939	39.4442	38.6436	7.84037	7.76139	sp|Q8VYI9|NLTL5_ARATH Non-specific lipid-transfer protein-like protein At5g64080 OS=Arabidopsis thaliana GN=At5g64080 PE=1 SV=1//1.32725e-43	Non-specific lipid-transfer protein-like protein
Gh_A04G0007	70.1265	72.2956	5.00645	4.7599	57.9918	63.4339	8.18305	9.23447	30.612	33.6414	3.42994	4.99356	sp|Q9S7N7|PSAG_ARATH Photosystem I reaction center subunit V, chloroplastic OS=Arabidopsis thaliana GN=PSAG PE=2 SV=1//1.68697e-65	PSAG; photosystem I subunit G; K08905 photosystem I subunit V
Gh_A04G0208	36.6715	38.1344	25.9497	24.4898	48.9569	43.8932	16.0117	15.0575	61.2112	57.5528	4.88691	5.05935	sp|Q9LSQ6|PBP1_ARATH Calcium-binding protein PBP1 OS=Arabidopsis thaliana GN=PBP1 PE=1 SV=1//3.1377e-35	EF-hand, calcium binding motif-containing protein
Gh_A04G0218	74.6482	79.4449	2.64206	2.26633	84.0651	80.4494	7.74787	4.20838	39.8117	51.3351	3.67447	4.55137	sp|P27489|CB23_SOLLC Chlorophyll a-b binding protein 13, chloroplastic OS=Solanum lycopersicum GN=CAB13 PE=1 SV=1//3.52136e-176	LHCB3; light-harvesting chlorophyll B-binding protein 3; K08914 light-harvesting complex II chlorophyll a/b binding protein 3
Gh_A04G0240	70.378	69.6467	14.8353	12.7369	61.4843	60.8481	40.2707	37.9534	44.6317	42.2528	20.7083	21.5283	sp|Q41249|PORA_CUCSA Protochlorophyllide reductase, chloroplastic OS=Cucumis sativus GN=PORA PE=2 SV=1//0	PORB; light-dependent NADPH:protochlorophyllide oxidoreductase B; K00218 protochlorophyllide reductase [EC:1.3.1.33]
Gh_A04G0242	1.01508	0.82247	0.638953	0.0815606	3.90451	5.29214	6.46116	8.16478	4.01168	6.0211	142.362	148.985	sp|Q67A25|NCS_THLFG S-norcoclaurine synthase OS=Thalictrum flavum subsp. glaucum PE=1 SV=1//1.69236e-11	--
Gh_A04G0265	3681.94	3627.43	2998.11	2991.31	4045.98	4330.79	870.903	834.49	4591.08	4649.35	783.956	854.489	sp|Q96386|MT3_CARPA Metallothionein-like protein type 3 OS=Carica papaya PE=3 SV=1//1.49421e-11	--
Gh_A04G0310	10.0355	11.8355	60.0502	57.4112	8.27173	9.21545	8.03458	7.55577	8.77347	8.92902	6.83552	7.30875	sp|Q8L493|DAAA_ARATH D-amino-acid transaminase, chloroplastic OS=Arabidopsis thaliana GN=DAAT PE=1 SV=1//7.29304e-110	4-amino-4-deoxychorismate lyase; K18482 4-amino-4-deoxychorismate lyase [EC:4.1.3.38]
Gh_A04G0354	234.404	236.419	40.4699	46.7853	133.744	129.478	150.568	161.382	99.0215	110.35	122.017	125.257	-//-	--
Gh_A04G0377	786.944	450.879	1071.37	865.031	549.51	1042.96	501.679	520.58	1263.86	930.888	237.055	250.239	-//-	--
Gh_A04G0378	256.794	246.203	300.953	373.303	329.344	342.471	96.44	88.0672	282.267	343.507	63.9991	74.0663	-//-	--
Gh_A04G0387	124.738	119.395	0.718822	0.856386	69.9465	71.8047	3.1801	4.27227	78.9571	76.8542	0.340037	0.616063	sp|P04793|HSP13_SOYBN 17.5 kDa class I heat shock protein OS=Glycine max GN=HSP17.5-M PE=3 SV=1//7.99103e-53	HSP20 family protein; K13993 HSP20 family protein
Gh_A04G0538	69.9947	80.0733	17.7438	18.373	87.0028	90.4388	30.4273	30.089	82.5325	85.2468	23.4201	25.3631	sp|O81208|HLIP_ARATH High-light-induced protein, chloroplastic OS=Arabidopsis thaliana GN=HLIP PE=1 SV=1//7.18464e-24	OHP; one helix protein
Gh_A04G0592	15.8828	15.5092	81.0345	84.0999	15.3101	13.0431	99.0268	97.0227	18.4712	21.5075	97.8469	103.798	sp|Q96PM5|ZN363_HUMAN RING finger and CHY zinc finger domain-containing protein 1 OS=Homo sapiens GN=RCHY1 PE=1 SV=1//1.74224e-70	ring finger and CHY zinc finger domain-containing protein 1; K10144 RING finger and CHY zinc finger domain-containing protein 1 [EC:6.3.2.19]
Gh_A04G0606	35.6927	37.1611	34.0137	39.6736	26.5963	30.7561	101.273	95.5572	23.7819	23.2076	176.519	176.487	sp|Q9SZN7|HIP26_ARATH Heavy metal-associated isoprenylated plant protein 26 OS=Arabidopsis thaliana GN=HIPP26 PE=1 SV=1//3.8165e-09	heavy-metal-associated domain-containing protein
Gh_A04G0629	952.527	974.08	207.389	204.388	866.708	926.393	266.135	260.557	694.556	701.949	201.635	209.33	sp|P43287|PIP22_ARATH Aquaporin PIP2-2 OS=Arabidopsis thaliana GN=PIP2-2 PE=1 SV=2//9.32425e-177	PIP2B; aquaporin PIP2-2; K09872 aquaporin PIP
Gh_A04G0639	3.08784	2.40925	1.17916	1.72019	2.7646	2.91724	34.4938	31.8875	2.94853	2.87526	52.2936	51.3778	sp|Q42580|PER21_ARATH Peroxidase 21 OS=Arabidopsis thaliana GN=PER21 PE=1 SV=1//1.67442e-162	peroxidase; K00430 peroxidase [EC:1.11.1.7]
Gh_A04G0679	7.92545	10.0707	72.034	69.302	16.8229	20.5792	33.0832	40.4726	12.339	14.8255	25.9675	27.3943	-//-	hypothetical protein
Gh_A04G0725	1.92262	0.450031	2.2288	1.47271	0.915613	1.97434	28.1723	26.4935	0.598655	0.932424	135.078	143.769	-//-	hypothetical protein
Gh_A04G0759	41.1377	42.2553	175.903	181.056	37.1594	37.4194	66.5412	74.8858	34.5143	32.2543	46.0747	48.9684	sp|Q9FF86|DCR_ARATH BAHD acyltransferase DCR OS=Arabidopsis thaliana GN=DCR PE=2 SV=1//5.30989e-68	HXXXD-type acyl-transferase-like protein
Gh_A04G0807	9.66462	8.52429	13.3241	13.46	11.4065	7.33558	51.4312	55.1784	7.85041	6.11362	38.631	36.4684	-//-	--
Gh_A04G0819	16.6766	16.102	13.4959	11.9117	10.3011	10.3129	28.569	30.9814	9.69807	8.59917	54.6453	55.1777	-//-	methyltransferase
Gh_A04G0868	46.7801	48.2644	79.1324	78.3039	56.4822	53.5921	141.012	147.25	49.5217	51.5502	205.265	209.065	sp|Q9FY93|NAC83_ARATH NAC domain-containing protein 83 OS=Arabidopsis thaliana GN=NAC083 PE=1 SV=1//4.86711e-93	NAC083; NAC domain containing protein 83
Gh_A04G0869	0.498587	0.583526	11.3048	10.6328	2.84932	2.56	32.9301	38.4949	2.26403	2.05532	61.579	62.7216	sp|Q9LYU3|EF113_ARATH Ethylene-responsive transcription factor ERF113 OS=Arabidopsis thaliana GN=ERF113 PE=2 SV=1//3.94856e-35	Rap2.6L; ethylene-responsive transcription factor ERF113
Gh_A04G0872	10.2521	11.0084	8.75576	8.36937	11.9452	12.0355	42.7253	46.1697	14.2566	14.192	91.9645	95.6771	sp|Q9LYR5|FKB19_ARATH Peptidyl-prolyl cis-trans isomerase FKBP19, chloroplastic OS=Arabidopsis thaliana GN=FKBP19 PE=1 SV=1//6.02888e-103	putative FKBP-type peptidyl-prolyl cis-trans isomerase 7
Gh_A04G0895	9.76529	10.5345	18.327	16.9412	13.9516	17.658	1039.16	1032.26	10.5762	10.2543	592.651	599.175	sp|P17642|PRS2_SOLTU Pathogenesis-related protein STH-2 OS=Solanum tuberosum GN=STH-2 PE=2 SV=1//1.09625e-49	--
Gh_A04G0970	1.00195	1.07883	12.6674	13.5636	3.89365	4.38315	61.0933	58.0861	2.62066	2.56568	65.1006	70.5147	sp|Q41266|AOX2_SOYBN Ubiquinol oxidase 2, mitochondrial OS=Glycine max GN=AOX2 PE=1 SV=2//1.18059e-166	AOX2; alternative oxidase 2; K17893 ubiquinol oxidase [EC:1.10.3.11]
Gh_A04G0975	18.5344	18.9389	30.8228	29.3998	24.0465	22.115	114.102	114.058	28.8558	31.0967	170.965	164.099	sp|Q9I4V0|2NPD_PSEAE Nitronate monooxygenase OS=Pseudomonas aeruginosa (strain ATCC 15692 / PAO1 / 1C / PRS 101 / LMG 12228) GN=PA1024 PE=1 SV=1//6.32643e-31	Aldolase-type TIM barrel family protein
Gh_A04G1032	32.9568	32.6323	20.2598	21.9427	42.0182	43.1167	159.719	154.049	21.5772	21.9108	327.039	320.652	sp|O65862|CAMT1_POPTR Caffeoyl-CoA O-methyltransferase 1 OS=Populus trichocarpa GN=CCOAOMT1 PE=2 SV=1//1.99144e-169	CCoAOMT1; putative caffeoyl-CoA O-methyltransferase; K00588 caffeoyl-CoA O-methyltransferase [EC:2.1.1.104]
Gh_A04G1039	34.8069	36.4821	65.2565	60.231	23.8904	21.5579	143.879	146.576	23.487	25.1885	202.103	198.078	sp|Q942D4|BURP3_ORYSJ BURP domain-containing protein 3 OS=Oryza sativa subsp. japonica GN=BURP3 PE=2 SV=1//2.60886e-48	USPL1; BURP domain protein USPL1
Gh_A04G1048	239.363	238.37	13.3022	12.1952	236.078	223.104	9.93811	9.75001	97.1591	93.5777	3.79968	3.66058	sp|Q9T0I5|PRP4_ARATH Proline-rich protein 4 OS=Arabidopsis thaliana GN=PRP4 PE=2 SV=1//6.33722e-31	PRP4; proline-rich protein 4
Gh_A04G1093	13.4975	12.6723	106.262	116.011	9.91741	10.5554	128.41	125.844	15.3794	16.0124	228.57	225.078	sp|O65404|ERG11_ARATH Squalene epoxidase 5 OS=Arabidopsis thaliana GN=SQE5 PE=2 SV=2//6.76853e-102	SQE6; Squalene monooxygenase 6; K00511 squalene monooxygenase [EC:1.14.13.132]
Gh_A04G1207	9.13475	7.64605	11.1178	11.1117	17.8416	20.3046	280.986	281.041	11.1613	12.1128	304.644	302.655	sp|C7AE94|FAOMT_VITVI Flavonoid 3&apos;,5&apos;-methyltransferase OS=Vitis vinifera GN=FAOMT PE=1 SV=1//5.21476e-108	CCOAMT; caffeoyl-CoA 3-O-methyltransferase; K00588 caffeoyl-CoA O-methyltransferase [EC:2.1.1.104]
Gh_A04G1301	14.5982	11.8412	30.1599	33.5162	13.0095	13.5809	48.027	56.7636	12.3765	14.0895	66.0902	66.3316	-//-	--
Gh_A04G1303	8.50149	7.85755	26.4129	24.1505	5.50546	5.99691	34.9271	38.0623	6.18494	6.12673	81.945	82.3291	sp|Q93VY3|NAC72_ARATH NAC domain-containing protein 72 OS=Arabidopsis thaliana GN=NAC072 PE=2 SV=1//1.44202e-132	RD26; NAC transcription factor RD26
Gh_A04G1393	215.82	219.397	111.95	109.647	125.093	130.468	386.249	387.879	97.2007	94.601	449.618	446.575	sp|P25818|TIP11_ARATH Aquaporin TIP1-1 OS=Arabidopsis thaliana GN=TIP1-1 PE=1 SV=1//3.15142e-147	GAMMA-TIP; aquaporin TIP1-1; K09873 aquaporin TIP
Gh_A04G1396	68.49	71.8703	45.4749	43.7006	67.9517	62.6122	24.2227	24.7001	80.4142	80.043	12.2758	12.9045	sp|O04015|P5CS_ACTDE Delta-1-pyrroline-5-carboxylate synthase OS=Actinidia deliciosa PE=2 SV=1//0	P5CS1; delta1-pyrroline-5-carboxylate synthase 1; K12657 delta-1-pyrroline-5-carboxylate synthetase [EC:2.7.2.11 1.2.1.41]
Gh_A04G1417	2.00343	1.85962	13.7088	13.8788	2.9939	3.86636	56.6885	59.302	2.11525	2.21127	31.288	30.5839	sp|Q9LHP4|RCH2_ARATH Receptor-like protein kinase 2 OS=Arabidopsis thaliana GN=RCH2 PE=1 SV=1//7.99483e-32	leucine-rich repeat-containing protein
Gh_A04G1463	287.412	285.811	51.1418	48.1296	275.858	276.429	59.625	64.237	132.173	137.637	24.061	24.7569	sp|Q6WUC1|6OMT_PAPSO (RS)-norcoclaurine 6-O-methyltransferase OS=Papaver somniferum GN=PSOMT2 PE=1 SV=1//5.10616e-92	O-methyltransferase family protein
Gh_A05G0085	14.7643	14.7688	107.564	104.415	17.8184	20.9604	82.8008	77.355	17.125	16.7686	97.3896	94.4455	sp|Q9SKK0|EBF1_ARATH EIN3-binding F-box protein 1 OS=Arabidopsis thaliana GN=EBF1 PE=1 SV=1//0	EBF1; EIN3-binding F-box protein 1; K14515 EIN3-binding F-box protein
Gh_A05G0112	5.61749	4.28106	4.81058	5.45829	4.47946	3.62215	21.4511	22.2377	4.06779	3.04114	58.5976	65.4508	sp|Q02921|NO93_SOYBN Early nodulin-93 OS=Glycine max PE=2 SV=1//6.46902e-38	early nodulin-related protein
Gh_A05G0145	15.4279	14.5614	77.9365	79.2751	23.6771	20.2381	129.398	123.2	22.0048	23.4602	100.417	98.5566	sp|Q9SQR3|D14_ARATH Probable strigolactone esterase D14 homolog OS=Arabidopsis thaliana GN=D14 PE=1 SV=1//6.55474e-79	hydrolase, alpha/beta fold family protein
Gh_A05G0151	26.666	28.5982	21.6755	24.6763	29.6959	35.765	5.89912	6.16397	53.8283	46.1731	4.85695	4.13314	sp|Q94BT9|ATOX1_ARATH Copper transport protein ATX1 OS=Arabidopsis thaliana GN=ATX1 PE=1 SV=1//1.91522e-10	heavy metal transport/detoxification domain-containing protein
Gh_A05G0246	53.6885	58.3467	3.25016	2.8612	44.1443	45.569	6.09153	8.65939	14.1585	14.3473	5.08959	6.05133	-//-	PSBX; photosystem II subunit X
Gh_A05G0266	105.117	113.316	28.5259	24.8725	69.0623	64.1057	9.61523	7.39028	27.2756	23.4087	6.02045	3.94929	sp|P17407|21KD_DAUCA 21 kDa protein OS=Daucus carota PE=2 SV=1//4.17091e-39	plant invertase/pectin methylesterase inhibitor domain-containing protein
Gh_A05G0290	0.914475	0.733896	28.1953	25.5448	1.4185	1.08665	134.754	135.396	0.732201	1.17844	131.001	123.24	sp|Q9FUJ1|CKX7_ARATH Cytokinin dehydrogenase 7 OS=Arabidopsis thaliana GN=CKX7 PE=1 SV=1//0	CKX7; cytokinin dehydrogenase 7; K00279 cytokinin dehydrogenase [EC:1.5.99.12]
Gh_A05G0305	598.065	627.941	121.888	119.408	609.777	622.374	185.173	177.821	579.47	569.099	119.087	123.354	sp|P05477|HSP21_SOYBN 17.9 kDa class II heat shock protein OS=Glycine max GN=HSP17.9-D PE=3 SV=1//1.00472e-64	HSP17.6II; class II heat shock protein 17.6; K13993 HSP20 family protein
Gh_A05G0386	21.9496	20.3106	24.2618	23.3743	22.3471	19.9168	35.5016	40.0145	15.5977	16.4451	73.2123	75.7421	-//-	Sulfite exporter TauE/SafE family protein
Gh_A05G0390	295.371	370.871	130.125	133.747	343.58	422.612	46.5483	48.1562	256.635	206.85	24.5873	25.5903	sp|Q942D4|BURP3_ORYSJ BURP domain-containing protein 3 OS=Oryza sativa subsp. japonica GN=BURP3 PE=2 SV=1//6.27284e-99	RD22; dehydration-responsive protein RD22
Gh_A05G0415	114.241	121.354	8.89199	7.90957	107.21	109.819	17.6016	19.0123	108.188	104.445	10.6746	12.4378	sp|P93338|GAPN_NICPL NADP-dependent glyceraldehyde-3-phosphate dehydrogenase OS=Nicotiana plumbaginifolia GN=GAPN PE=2 SV=1//0	ALDH11A3; NADP-dependent glyceraldehyde-3-phosphate dehydrogenase; K00131 glyceraldehyde-3-phosphate dehydrogenase (NADP+) [EC:1.2.1.9]
Gh_A05G0450	22.5734	22.1124	195.43	202.969	14.356	16.568	114.821	120.884	16.0847	18.8408	49.2027	46.8048	sp|Q9LFP0|APT5_ARATH Adenine phosphoribosyltransferase 5 OS=Arabidopsis thaliana GN=APT5 PE=1 SV=1//4.55092e-110	APT5; adenine phosphoribosyltransferase 5; K00759 adenine phosphoribosyltransferase [EC:2.4.2.7]
Gh_A05G0508	10.8412	12.4258	18.5105	19.4292	18.4504	15.491	82.9056	80.5876	20.8036	14.7542	275.744	274.139	sp|Q9LHE3|ASPG2_ARATH Protein ASPARTIC PROTEASE IN GUARD CELL 2 OS=Arabidopsis thaliana GN=ASPG2 PE=2 SV=1//2.42459e-56	aspartyl protease family protein
Gh_A05G0552	27.7652	26.515	111.541	113.426	17.1387	17.8266	63.5711	66.1189	6.82253	6.79427	35.883	40.3594	sp|O24370|LOX21_SOLTU Linoleate 13S-lipoxygenase 2-1, chloroplastic OS=Solanum tuberosum GN=LOX2.1 PE=1 SV=1//0	LOX2; lipoxygenase 2; K00454 lipoxygenase [EC:1.13.11.12]
Gh_A05G0568	50.8523	54.6478	26.5749	23.7491	67.9385	65.9872	26.5645	26.4985	72.2206	68.7421	17.7097	17.1731	sp|Q70E96|AL3F1_ARATH Aldehyde dehydrogenase family 3 member F1 OS=Arabidopsis thaliana GN=ALDH3F1 PE=2 SV=2//4.29458e-179	ALDH3F1; aldehyde dehydrogenase 3F1; K00128 aldehyde dehydrogenase (NAD+) [EC:1.2.1.3]
Gh_A05G0588	74.5677	93.1877	34.5815	35.6439	77.8697	87.3622	15.3194	12.6777	50.6676	43.2124	2.29327	2.70065	-//-	--
Gh_A05G0621	43.2969	42.8916	64.4759	64.3987	30.975	30.7488	59.9039	58.0719	26.9532	27.1743	110.104	109.729	sp|Q9SCV4|BGAL8_ARATH Beta-galactosidase 8 OS=Arabidopsis thaliana GN=BGAL8 PE=2 SV=2//0	BGAL8; beta-galactosidase 8
Gh_A05G0654	262.52	282.271	13.5241	9.52453	222.38	223.606	43.5031	40.9106	132.877	130.014	37.5912	36.4511	sp|Q949Q5|PSAO_ARATH Photosystem I subunit O OS=Arabidopsis thaliana GN=PSAO PE=1 SV=1//4.14821e-73	PSAO; photosystem I subunit O; K14332 photosystem I subunit PsaO
Gh_A05G0679	217.967	206.714	40.5833	31.7786	243.411	241.121	59.8116	59.997	247.471	251.155	61.8284	60.1739	sp|Q9ZNU9|SAP3_ARATH Zinc finger A20 and AN1 domain-containing stress-associated protein 3 OS=Arabidopsis thaliana GN=SAP3 PE=2 SV=1//1.81938e-50	zinc finger A20 and AN1 domain-containing stress-associated protein 3
Gh_A05G0725	113.349	117.27	10.8712	10.3003	92.9066	98.1422	37.8242	37.7682	59.0223	61.4542	31.4918	35.2994	sp|P12360|CB11_SOLLC Chlorophyll a-b binding protein 6A, chloroplastic OS=Solanum lycopersicum GN=CAB6A PE=2 SV=1//1.26387e-143	LHCA1; chlorophyll a-b binding protein 6; K08907 light-harvesting complex I chlorophyll a/b binding protein 1
Gh_A05G0741	68.9544	65.4336	40.5541	42.3862	62.6133	61.2097	21.9579	21.4168	82.7848	74.3463	6.7195	6.52182	sp|Q93Z81|CAX3_ARATH Vacuolar cation/proton exchanger 3 OS=Arabidopsis thaliana GN=CAX3 PE=1 SV=1//5.82196e-171	CAX3; vacuolar cation/proton exchanger 3; K07300 Ca2+:H+ antiporter
Gh_A05G0770	131.971	135.919	31.1581	31.6372	117.331	125.301	46.8807	39.9834	92.1548	98.8369	23.4907	23.2142	sp|P02519|HSP11_SOYBN 17.3 kDa class I heat shock protein OS=Glycine max GN=HSP17.3-B PE=3 SV=1//1.16443e-84	HSP20 family protein; K13993 HSP20 family protein
Gh_A05G0823	110.549	109.964	3.01	2.22356	124.874	121.614	25.9851	25.477	114.86	111.226	9.69445	8.20566	sp|P09189|HSP7C_PETHY Heat shock cognate 70 kDa protein OS=Petunia hybrida GN=HSP70 PE=2 SV=1//0	HSP70; heat shock protein 70-4; K03283 heat shock 70kDa protein 1/8
Gh_A05G0864	3.67592	3.79601	16.1827	16.3749	5.35476	5.44017	65.6522	60.0309	4.43248	5.29577	150.558	147.95	sp|Q39023|MPK3_ARATH Mitogen-activated protein kinase 3 OS=Arabidopsis thaliana GN=MPK3 PE=1 SV=2//0	MPK3; mitogen-activated protein kinase 3; K04371 mitogen-activated protein kinase 1/3 [EC:2.7.11.24]
Gh_A05G0911	860.426	874.559	127.128	133.53	768.499	839.973	66.672	65.3269	832.879	875.83	16.5845	19.084	-//-	--
Gh_A05G1005	13.6413	13.4326	9.44227	9.07	18.824	18.101	66.334	63.2801	10.9174	11.5974	154.875	148.077	sp|Q9FI78|HST_ARATH Shikimate O-hydroxycinnamoyltransferase OS=Arabidopsis thaliana GN=HST PE=2 SV=1//0	HCT; hydroxycinnamoyl-CoA shikimate/quinate hydroxycinnamoyl transferase; K13065 shikimate O-hydroxycinnamoyltransferase [EC:2.3.1.133]
Gh_A05G1022	71.1788	68.4356	52.9652	51.0728	76.556	74.637	133.431	133.812	48.7318	52.2465	223.227	221.768	sp|Q9S9N9|CCR1_ARATH Cinnamoyl-CoA reductase 1 OS=Arabidopsis thaliana GN=CCR1 PE=1 SV=1//0	CCR1; cinnamoyl coa reductase 1; K09753 cinnamoyl-CoA reductase [EC:1.2.1.44]
Gh_A05G1065	21.532	22.9861	23.4318	22.0957	25.0623	20.981	69.1089	65.4923	26.5075	24.8218	105.201	101.179	sp|O67781|AAT_AQUAE Aspartate aminotransferase OS=Aquifex aeolicus (strain VF5) GN=aspC PE=3 SV=1//4.40412e-39	methionine-specific aminotransferase
Gh_A05G1089	1.62091	1.43877	1.07117	0.875082	3.21348	2.95966	22.8291	22.9412	2.89216	2.76902	52.2003	50.0291	sp|Q9XIE2|AB36G_ARATH ABC transporter G family member 36 OS=Arabidopsis thaliana GN=ABCG36 PE=1 SV=1//0	PEN3; ABC transporter G family member 36
Gh_A05G1144	112.688	111.827	4.45075	3.43194	67.6213	68.3921	5.16655	4.53475	61.3837	63.4365	1.03122	0.23354	sp|Q9SYG1|HS174_ARATH 17.4 kDa class III heat shock protein OS=Arabidopsis thaliana GN=HSP17.4B PE=2 SV=1//7.5591e-39	CIII heat shock protein 17.4; K13993 HSP20 family protein
Gh_A05G1148	74.3011	76.7724	59.1718	67.6316	83.4066	99.2445	23.8792	25.0373	66.1015	64.3984	11.556	12.2828	-//-	Dormancy/auxin associated family protein
Gh_A05G1168	14.1772	11.8912	50.7551	56.6428	16.5415	15.2865	50.1021	55.1606	17.4738	12.8918	46.4757	46.2958	sp|Q570U6|EF4L4_ARATH Protein ELF4-LIKE 4 OS=Arabidopsis thaliana GN=EFL4 PE=2 SV=1//6.17596e-57	ELF4-L4; protein ELF4-like 4
Gh_A05G1172	0.297786	0.348517	1.18031	1.78852	0.850893	1.31875	29.4536	31.0928	1.21699	1.40809	92.1808	103.72	sp|Q9FLN0|GLIP1_ARATH GDSL esterase/lipase 1 OS=Arabidopsis thaliana GN=GLIP1 PE=1 SV=1//5.97078e-134	GLIP1; GDSL lipase 1
Gh_A05G1176	88.4792	86.9725	51.5618	51.9377	56.9523	59.2644	18.0208	17.246	64.7983	60.8876	10.8944	13.0354	sp|O49607|SBT16_ARATH Subtilisin-like protease SBT1.6 OS=Arabidopsis thaliana GN=SBT1.6 PE=2 SV=1//0	Subtilase family protein
Gh_A05G1188	14.7104	13.9427	4.93045	4.01746	17.4485	16.1192	27.3827	24.354	7.8933	7.66713	85.9944	87.7528	sp|O24145|4CL1_TOBAC 4-coumarate--CoA ligase 1 OS=Nicotiana tabacum GN=4CL1 PE=2 SV=1//0	4CL2; 4-coumarate--CoA ligase 2; K01904 4-coumarate--CoA ligase [EC:6.2.1.12]
Gh_A05G1200	139.893	140.014	38.0022	31.7112	144.208	143.07	50.9111	46.7807	110.255	107.671	39.008	38.6566	sp|Q9SHE8|PSAF_ARATH Photosystem I reaction center subunit III, chloroplastic OS=Arabidopsis thaliana GN=PSAF PE=1 SV=1//4.26306e-103	PSAF; photosystem I subunit F; K02694 photosystem I subunit III
Gh_A05G1239	21.5242	22.1664	38.3307	41.7648	16.0352	18.9944	129.838	126.185	20.0604	21.6474	161.957	159.822	sp|P05414|GOX_SPIOL Peroxisomal (S)-2-hydroxy-acid oxidase OS=Spinacia oleracea PE=1 SV=1//0	peroxisomal (S)-2-hydroxy-acid oxidase GLO2; K11517 (S)-2-hydroxy-acid oxidase [EC:1.1.3.15]
Gh_A05G1261	182.549	199.839	5.06779	3.25445	140.693	140.674	23.7079	25.1518	50.9727	54.3975	13.5683	13.5001	sp|P27493|CB22_TOBAC Chlorophyll a-b binding protein 21, chloroplastic OS=Nicotiana tabacum GN=CAB21 PE=2 SV=1//0	CAB1; chlorophyll A/B binding protein 1; K08912 light-harvesting complex II chlorophyll a/b binding protein 1
Gh_A05G1343	92.9788	94.8534	18.7713	19.3745	107.07	106.702	41.8536	37.3004	104.046	107.489	20.9226	20.4033	sp|Q80Y75|DJB13_MOUSE DnaJ homolog subfamily B member 13 OS=Mus musculus GN=Dnajb13 PE=2 SV=1//7.24171e-75	DNAJ heat shock family protein; K09510 DnaJ homolog subfamily B member 4
Gh_A05G1397	7.36894	7.54627	102.698	115.457	5.922	8.15837	92.8929	123.476	7.88737	7.37089	56.4923	54.2031	-//-	--
Gh_A05G1451	113.571	122.583	22.7409	20.5132	144.082	144.498	18.3647	19.4479	139.126	152.209	25.2802	25.5806	-//-	hypothetical protein
Gh_A05G1477	0	0	0.0939002	0.191778	0.131155	0	28.1298	31.253	0.142922	0.267127	225.472	211.372	sp|Q9C6T5|STGL3_ARATH Stigma-specific STIG1-like protein 3 OS=Arabidopsis thaliana GN=At1g50720 PE=2 SV=1//4.93156e-21	stigma-specific stig1 family protein
Gh_A05G1492	150.548	142.193	181.986	182.895	208.486	223.996	52.8507	52.1291	175.803	169.589	30.7484	34.3415	sp|P31237|ACCO_ACTDE 1-aminocyclopropane-1-carboxylate oxidase OS=Actinidia deliciosa GN=ACO PE=2 SV=1//0	EFE; 1-aminocyclopropane-1-carboxylate oxidase; K05933 aminocyclopropanecarboxylate oxidase [EC:1.14.17.4]
Gh_A05G1494	94.1498	106.931	21.2071	22.0468	113.26	122.112	34.4342	32.9379	132.025	130.876	19.6015	23.8757	sp|Q9ZWQ8|PAP_CITUN Plastid-lipid-associated protein, chloroplastic OS=Citrus unshiu GN=PAP PE=2 SV=1//2.26572e-151	FIB; fibrillin
Gh_A05G1497	221.57	230.751	74.1724	71.7828	214.988	217.554	58.0096	54.9368	242.516	252.149	44.6042	43.1065	sp|Q9T076|ENL2_ARATH Early nodulin-like protein 2 OS=Arabidopsis thaliana GN=At4g27520 PE=1 SV=1//1.15448e-12	ENODL2; early nodulin-like protein 2
Gh_A05G1529	69.2136	68.6954	5.88194	5.60193	55.1255	59.9844	15.5631	15.7225	48.6136	45.7771	14.7916	13.3994	sp|P12859|G3PB_PEA Glyceraldehyde-3-phosphate dehydrogenase B, chloroplastic OS=Pisum sativum GN=GAPB PE=2 SV=2//0	GAPB; glyceraldehyde-3-phosphate dehydrogenase B; K05298 glyceraldehyde-3-phosphate dehydrogenase (NADP+) (phosphorylating) [EC:1.2.1.13]
Gh_A05G1554	516.799	564.863	99.9683	91.7095	456.158	476.112	52.5331	55.0908	540.386	546.96	91.7266	90.6775	-//-	--
Gh_A05G1564	225.633	229.524	21.1767	15.5431	174.93	178.013	32.8322	35.5955	114.576	101.073	34.1616	31.5842	sp|P17340|PLAS_SOLLC Plastocyanin, chloroplastic OS=Solanum lycopersicum GN=PETE PE=2 SV=1//1.96406e-76	DRT112; DNA-damage resistance protein DRT112; K02638 plastocyanin
Gh_A05G1665	84.6107	83.5316	14.4763	12.9634	104.707	108.195	33.5561	31.1328	85.1523	92.1211	37.4215	36.6479	sp|Q8GUH2|Y1015_ARATH Uncharacterized protein At1g01500 OS=Arabidopsis thaliana GN=At1g01500 PE=2 SV=1//1.36016e-49	Erythronate-4-phosphate dehydrogenase family protein
Gh_A05G1724	2.28683	3.30616	77.8795	82.9011	8.45627	7.04507	304.366	282.139	27.4354	35.0333	568.818	554.725	-//-	--
Gh_A05G1784	63.5294	62.3283	7.46333	7.79659	99.2117	93.853	7.96989	6.37324	91.9219	93.529	2.31309	3.08792	sp|Q8GXG1|ASPGB_ARATH Probable isoaspartyl peptidase/L-asparaginase 2 OS=Arabidopsis thaliana GN=At3g16150 PE=2 SV=2//0	probable isoaspartyl peptidase/L-asparaginase 2; K13051 beta-aspartyl-peptidase (threonine type) [EC:3.4.19.5]
Gh_A05G1804	5.51481	6.04358	35.0251	34.353	13.4659	11.661	105.722	100.702	5.22958	6.49187	94.2443	95.5262	sp|Q6PQJ9|5BPOR_DIGLA 3-oxo-Delta(4,5)-steroid 5-beta-reductase OS=Digitalis lanata PE=1 SV=1//2.43414e-129	VEP1; 3-oxo-Delta(4,5)-steroid 5-beta-reductase
Gh_A05G1855	0.286031	0.669519	15.2138	15.5734	1.3792	1.32177	46.3195	47.6021	1.39161	1.8727	111.638	107.477	sp|Q9M439|BCAT2_ARATH Branched-chain-amino-acid aminotransferase 2, chloroplastic OS=Arabidopsis thaliana GN=BCAT2 PE=1 SV=1//7.04286e-179	BCAT-2; branched-chain-amino-acid aminotransferase 2; K00826 branched-chain amino acid aminotransferase [EC:2.6.1.42]
Gh_A05G1924	64.8881	68.2863	151.377	153.426	59.7068	60.9625	168.506	159.78	46.4571	40.8526	197.769	198.377	sp|P37216|AROG_SOLLC Phospho-2-dehydro-3-deoxyheptonate aldolase 2, chloroplastic OS=Solanum lycopersicum PE=2 SV=1//0	Class-II DAHP synthetase family protein; K01626 3-deoxy-7-phosphoheptulonate synthase [EC:2.5.1.54]
Gh_A05G1998	118.287	118.264	131.676	148.745	122.289	115.889	51.3814	56.3726	112.24	108.226	14.1753	15.6326	sp|Q5Z676|CML29_ORYSJ Probable calcium-binding protein CML29 OS=Oryza sativa subsp. japonica GN=CML29 PE=2 SV=1//1.21283e-30	putative calcium-binding protein CML25; K13448 calcium-binding protein CML
Gh_A05G2108	251.117	257.358	15.6106	14.8234	228.079	231.068	51.4957	54.6499	153.356	150.489	40.525	40.9323	sp|Q9XF89|CB5_ARATH Chlorophyll a-b binding protein CP26, chloroplastic OS=Arabidopsis thaliana GN=LHCB5 PE=1 SV=1//2.15047e-147	LHCB5; chlorophyll a-b binding protein CP26; K08916 light-harvesting complex II chlorophyll a/b binding protein 5
Gh_A05G2112	1.97371	2.36367	50.0488	48.5677	3.47562	2.82811	323.849	321.18	2.78698	3.60621	598.927	604.601	sp|Q9FY79|LAC14_ARATH Laccase-14 OS=Arabidopsis thaliana GN=LAC14 PE=2 SV=1//5.59472e-71	LAC14; laccase 14; K05909 laccase [EC:1.10.3.2]
Gh_A05G2203	63.2442	65.7319	48.5424	51.0696	79.2843	90.7862	133.108	129.015	36.0486	35.0801	282.36	266.478	-//-	hypothetical protein
Gh_A05G2240	4.41769	4.34109	662.889	659.994	63.8895	71.2579	360.917	342.398	12.3281	11.4602	141.201	139.748	sp|Q8GXG1|ASPGB_ARATH Probable isoaspartyl peptidase/L-asparaginase 2 OS=Arabidopsis thaliana GN=At3g16150 PE=2 SV=2//0	probable isoaspartyl peptidase/L-asparaginase 2; K13051 beta-aspartyl-peptidase (threonine type) [EC:3.4.19.5]
Gh_A05G2246	3.84319	3.83273	12.9837	11.8169	7.03745	8.25447	52.2089	52.1909	7.41601	7.28479	82.1887	81.1436	sp|Q6WNQ8|C81E8_MEDTR Cytochrome P450 81E8 OS=Medicago truncatula GN=CYP81E8 PE=2 SV=1//1.81054e-151	CYP81D8; cytochrome P450, family 81, subfamily D, polypeptide 8; K00517 [EC:1.14.-.-]
Gh_A05G2293	37.2779	35.8768	46.1214	44.7034	26.5688	24.3288	60.1645	55.9596	15.2034	18.6555	75.9303	74.8132	sp|O49813|OLEE1_BETPN Olee1-like protein OS=Betula pendula PE=2 SV=1//3.30804e-32	SAH7; protein SAH7
Gh_A05G2316	11.6995	10.9443	57.1759	54.3571	17.9731	19.184	21.9036	21.0572	18.5411	20.2555	20.6352	18.0864	sp|Q9MA75|VIP1_ARATH Transcription factor VIP1 OS=Arabidopsis thaliana GN=VIP1 PE=1 SV=1//2.08171e-70	VIP1; VIRE2-interacting protein 1
Gh_A05G2342	8.9613	10.206	22.3735	22.3441	9.7055	11.1319	40.0536	40.2442	11.7764	9.25282	56.8586	54.1677	sp|P81395|MYB30_ANTMA Myb-related protein 330 OS=Antirrhinum majus GN=MYB330 PE=2 SV=1//1.06321e-83	MYB6; transcription repressor MYB6; K09422 myb proto-oncogene protein, plant
Gh_A05G2380	27.9074	30.9426	38.1861	38.8669	45.1174	44.307	271.407	261.93	52.7859	44.5211	238.087	233.704	-//-	--
Gh_A05G2399	0.711956	0.972118	0.424806	0.371831	1.69528	2.10194	17.2594	15.2931	0.738952	1.29481	69.5012	72.9456	sp|Q8L5T5|LBD15_ARATH LOB domain-containing protein 15 OS=Arabidopsis thaliana GN=LBD15 PE=2 SV=2//6.57671e-79	LBD15; LOB domain-containing protein 15
Gh_A05G2408	67.2012	65.4061	7.99189	7.39729	66.9487	72.4773	15.0284	14.7879	62.6485	64.146	10.1125	10.2235	-//-	hypothetical protein
Gh_A05G2427	0	0.115225	0.402818	0.617024	0.140659	0.303304	11.329	9.8159	0.306558	0.143242	77.6024	78.1954	-//-	--
Gh_A05G2440	2.12578	1.8389	2.83617	2.99277	12.2804	10.5352	71.3406	68.3253	4.02905	4.70652	87.2068	95.649	-//-	--
Gh_A05G2466	39.4136	34.7274	67.1262	70.4891	30.4899	30.4048	117.247	113.61	34.5225	35.2456	166.522	178.153	sp|Q9ZVJ2|AMERL_ARATH Uncharacterized protein At2g38710 OS=Arabidopsis thaliana GN=At2g38710 PE=2 SV=1//7.32846e-119	AMMECR1 family protein
Gh_A05G2809	138.833	129.213	74.1575	78.8287	118.097	126.447	21.4043	25.1262	125.848	132.89	22.2081	28.225	sp|Q38879|TRXH2_ARATH Thioredoxin H2 OS=Arabidopsis thaliana GN=TRX2 PE=2 SV=2//8.82029e-41	TRX2; thioredoxin H2; K03671 thioredoxin 1
Gh_A05G2945	2.05475	2.55202	3.73166	3.06607	3.89418	3.94015	69.4519	69.2899	3.00313	3.59962	161.125	161.123	sp|Q96509|PER55_ARATH Peroxidase 55 OS=Arabidopsis thaliana GN=PER55 PE=1 SV=1//1.06491e-118	peroxidase 55; K00430 peroxidase [EC:1.11.1.7]
Gh_A05G2952	105.107	104.02	20.6528	23.2584	101.908	99.9893	27.8133	27.0735	76.384	79.3441	22.1874	26.3025	sp|Q6NQ54|SUS1_ARATH Transcription and mRNA export factor SUS1 OS=Arabidopsis thaliana GN=SUS1 PE=3 SV=1//1.36215e-32	transcription and mRNA export factor SUS1; K11368 enhancer of yellow 2 transcription factor
Gh_A05G3019	62.8375	72.5829	19.3483	17.1889	64.0061	64.2273	13.9319	14.9529	58.534	60.8358	12.3263	14.4005	sp|Q9T0A4|NDHS_ARATH NAD(P)H-quinone oxidoreductase subunit S, chloroplastic OS=Arabidopsis thaliana GN=ndhS PE=1 SV=1//9.98873e-91	protein CHLORORESPIRATORY REDUCTION 31
Gh_A05G3021	361.213	363.806	116.809	131.149	240.295	260.698	77.8368	74.3375	243.983	253.227	38.4242	42.3543	-//-	bifunctional inhibitor/lipid-transfer protein/seed storage 2S albumin superfamily protein
Gh_A05G3028	58.1479	57.715	0.800663	0.876021	67.9385	68.382	2.49398	2.75324	55.7103	56.455	2.47541	1.65424	sp|Q9FN03|UVR8_ARATH Ultraviolet-B receptor UVR8 OS=Arabidopsis thaliana GN=UVR8 PE=1 SV=1//1.11078e-19	regulator of chromosome condensation repeat-containing protein
Gh_A05G3064	231.544	252.178	51.2827	56.8328	158.386	163.494	24.8237	27.8426	138.534	129.091	15.6481	13.672	sp|Q9FRL8|DHAR2_ARATH Glutathione S-transferase DHAR2 OS=Arabidopsis thaliana GN=DHAR2 PE=1 SV=1//1.93498e-123	DHAR2; glutathione S-transferase DHAR2
Gh_A05G3105	62.6228	71.2807	20.766	20.1455	84.2258	76.6157	15.7491	15.9498	81.5708	74.2981	13.3748	13.2454	sp|Q8L8Q3|LBD25_ARATH LOB domain-containing protein 25 OS=Arabidopsis thaliana GN=LBD25 PE=2 SV=3//2.25207e-63	LBD25; LOB domain-containing protein 25
Gh_A05G3126	3.1883	3.77386	4.59535	3.17891	4.34806	3.90656	33.5399	32.4222	4.00487	4.11162	51.9613	51.406	sp|Q2MHE4|HT1_ARATH Serine/threonine-protein kinase HT1 OS=Arabidopsis thaliana GN=HT1 PE=1 SV=1//2.62705e-66	Protein kinase superfamily protein
Gh_A05G3180	22.9964	22.7327	150.939	152.901	20.7051	20.3854	37.1494	36.1592	20.4866	20.7924	27.5745	27.1958	sp|P55217|CGS1_ARATH Cystathionine gamma-synthase 1, chloroplastic OS=Arabidopsis thaliana GN=CGS1 PE=1 SV=3//2.63284e-21	MTO1; cystathionine gamma-synthase; K01739 cystathionine gamma-synthase [EC:2.5.1.48]
Gh_A05G3283	1.90465	1.88237	5.06534	5.30525	2.2374	3.06422	29.8244	30.4658	3.0312	3.01745	50.9335	53.4305	sp|Q8VWJ2|WRK28_ARATH Probable WRKY transcription factor 28 OS=Arabidopsis thaliana GN=WRKY28 PE=2 SV=1//7.14579e-52	WRKY28; WRKY DNA-binding protein 28
Gh_A05G3293	213.096	209.979	24.0956	21.5841	174.773	190.103	37.1363	33.1645	119.355	122.362	24.6714	27.2403	sp|Q7DM39|PSBP1_TOBAC Oxygen-evolving enhancer protein 2-1, chloroplastic OS=Nicotiana tabacum GN=PSBP1 PE=3 SV=2//2.29507e-142	PSBP-1; photosystem II subunit P-1; K02717 photosystem II oxygen-evolving enhancer protein 2
Gh_A05G3329	51.6547	51.9198	8.92442	9.02274	52.2794	55.8971	22.7295	24.5417	38.115	36.377	22.0535	19.407	sp|P49107|PSAN_ARATH Photosystem I reaction center subunit N, chloroplastic OS=Arabidopsis thaliana GN=PSAN PE=1 SV=2//1.18161e-62	hypothetical protein; K06170 presenilin enhancer 2
Gh_A05G3386	1.84339	1.35838	3.70127	2.9952	3.60908	4.20663	186.873	194.747	2.97623	4.76801	477.692	462.267	sp|P13087|MIRA_SYNDU Miraculin OS=Synsepalum dulcificum PE=1 SV=3//3.34088e-55	kunitz family trypsin and protease inhibitor protein
Gh_A05G3401	261.404	297.509	32.9364	32.2148	337.363	320.408	94.5066	101.429	339.074	397.324	78.4942	81.2895	-//-	--
Gh_A05G3474	0	0.219704	11.281	11.667	0.1341	0.397596	52.3651	49.9863	0.25573	0.443827	87.5064	80.9054	sp|Q9M1I2|PTR46_ARATH Protein NRT1/ PTR FAMILY 5.4 OS=Arabidopsis thaliana GN=NPF5.4 PE=2 SV=1//0	probable peptide/nitrate transporter
Gh_A05G3499	17.084	17.7903	4.77001	6.04194	5.57345	6.0781	49.7421	47.8137	4.95652	5.08863	55.3262	51.5338	sp|Q9LY00|WRK70_ARATH Probable WRKY transcription factor 70 OS=Arabidopsis thaliana GN=WRKY70 PE=2 SV=1//1.17797e-45	WRKY70; WRKY transcription factor 70
Gh_A05G3552	63.4551	68.6637	17.561	16.5138	66.3503	67.4452	18.3248	19.0349	63.7459	59.8862	14.3882	14.6987	sp|O48902|MDHP_MEDSA Malate dehydrogenase [NADP], chloroplastic OS=Medicago sativa GN=MDH1 PE=2 SV=1//0	lactate/malate dehydrogenase family protein; K00051 malate dehydrogenase (NADP+) [EC:1.1.1.82]
Gh_A05G3589	80.7967	79.3997	10.9423	10.3254	62.6827	56.9436	27.0206	25.7396	78.5664	81.6964	24.5053	21.2491	sp|Q5SN75|P2C08_ORYSJ Probable protein phosphatase 2C 8 OS=Oryza sativa subsp. japonica GN=Os01g0656200 PE=2 SV=1//2.76229e-48	PP2CA; protein phosphatase 2CA; K14497 protein phosphatase 2C [EC:3.1.3.16]
Gh_A05G3590	68.4653	70.9313	11.581	9.18276	58.6136	50.2682	26.3494	21.864	69.8862	72.2866	16.8218	15.5888	sp|Q5SN75|P2C08_ORYSJ Probable protein phosphatase 2C 8 OS=Oryza sativa subsp. japonica GN=Os01g0656200 PE=2 SV=1//1.75864e-28	HAI1; putative protein phosphatase 2C 78; K14497 protein phosphatase 2C [EC:3.1.3.16]
Gh_A05G3620	11.599	11.8972	23.162	25.3202	13.5923	13.952	61.5873	64.2159	12.5292	11.7561	73.2132	73.3484	sp|Q8L736|SKI11_ARATH F-box/kelch-repeat protein SKIP11 OS=Arabidopsis thaliana GN=SKIP11 PE=1 SV=2//1.3359e-178	F-box/kelch-repeat protein SKIP11
Gh_A05G3694	126.326	118.814	90.988	89.1557	76.185	73.9673	16.8417	16.9586	64.3687	62.799	7.52009	8.41708	sp|Q94JQ6|CESA6_ARATH Cellulose synthase A catalytic subunit 6 [UDP-forming] OS=Arabidopsis thaliana GN=CESA6 PE=1 SV=2//0	CESA6; cellulose synthase A catalytic subunit 6 [UDP-forming]; K10999 cellulose synthase A [EC:2.4.1.12]
Gh_A05G3730	94.5539	96.8734	7.89732	9.16428	81.0104	83.4031	6.0931	5.48616	67.2821	73.5989	2.83824	3.16443	sp|Q02060|PSBS_SPIOL Photosystem II 22 kDa protein, chloroplastic OS=Spinacia oleracea GN=PSBS PE=1 SV=1//5.06441e-104	NPQ4; photosystem II subunit S; K03542 photosystem II 22kDa protein
Gh_A05G3764	138.929	144.925	69.2595	67.1013	153.284	154.571	29.9295	31.3331	174.451	168.721	22.509	22.4294	sp|Q38827|IAA9_ARATH Auxin-responsive protein IAA9 OS=Arabidopsis thaliana GN=IAA9 PE=1 SV=1//4.3659e-114	IAA9; auxin-responsive protein IAA9; K14484 auxin-responsive protein IAA
Gh_A05G3771	7.27164	8.28648	6.85075	7.39559	4.10091	3.83189	55.173	57.9344	7.15014	5.56828	169.444	179.162	-//-	--
Gh_A05G3843	186.557	196.735	26.7402	20.0639	161.312	170.166	55.9698	44.3177	82.4218	96.6557	31.6915	36.5942	sp|O04006|PSAH_BRACM Photosystem I reaction center subunit VI, chloroplastic OS=Brassica campestris GN=PSAH PE=2 SV=1//3.08519e-41	PSAH2; photosystem I reaction center subunit H-2; K02695 photosystem I subunit VI
Gh_A05G3925	364.247	370.016	44.3388	40.322	367.576	366.738	261.821	291.581	285.391	304.669	153.081	166.181	-//-	--
Gh_A05G3954	167.232	158.755	124.405	124.21	124.83	126.914	43.5486	42.5469	144.531	137.609	21.371	20.336	sp|Q9ZSY8|IAA27_ARATH Auxin-responsive protein IAA27 OS=Arabidopsis thaliana GN=IAA27 PE=1 SV=1//6.72346e-104	PAP2; phytochrome-associated protein 2; K14484 auxin-responsive protein IAA
Gh_A05G3996	56.8231	56.137	5.98886	5.72366	60.6996	63.709	3.10564	3.55944	49.5506	42.5927	2.61509	2.86248	sp|Q5K4H9|CSPL2_GOSHI CASP-like protein XL3 OS=Gossypium hirsutum GN=XL3 PE=2 SV=1//6.42944e-126	hypothetical protein
Gh_A06G0019	1.32447	0.800054	2.97173	2.14212	3.72349	3.81706	87.9971	93.6621	2.39462	3.66753	78.8266	76.6321	sp|Q43872|PER64_ARATH Peroxidase 64 OS=Arabidopsis thaliana GN=PER64 PE=1 SV=1//5.96119e-172	peroxidase; K00430 peroxidase [EC:1.11.1.7]
Gh_A06G0053	69.3877	65.6993	39.8738	40.4224	49.6038	49.3345	7.20967	6.84265	59.7082	56.9413	4.24354	3.72558	sp|Q0WSY2|FPP4_ARATH Filament-like plant protein 4 OS=Arabidopsis thaliana GN=FPP4 PE=1 SV=1//0	hypothetical protein
Gh_A06G0135	0	0.567896	1.19119	0.608209	0	0.149486	37.0147	36.8148	5.74139	4.23587	139.041	115.873	-//-	Cupredoxin superfamily protein
Gh_A06G0141	2.14524	5.23062	91.9777	92.992	13.5366	16.7975	2.77362	6.30347	32.0071	37.454	4.41153	6.81723	-//-	hypothetical protein
Gh_A06G0144	7.59922	6.93025	9.28725	9.75883	9.823	10.1853	75.837	77.9174	6.86303	7.99311	181.176	178.226	sp|O48723|PLP2_ARATH Patatin-like protein 2 OS=Arabidopsis thaliana GN=PLP2 PE=1 SV=1//6.82586e-170	PLA2A; phospholipase A 2A
Gh_A06G0174	9.24902	7.16668	23.423	20.7876	9.84219	14.2468	48.4928	52.5055	15.8892	14.1991	84.0738	93.1036	sp|O22174|ERF08_ARATH Ethylene-responsive transcription factor ERF008 OS=Arabidopsis thaliana GN=ERF008 PE=2 SV=1//1.25343e-46	DEAR3; ERF/AP2 transcription factor DEAR3
Gh_A06G0188	32.9249	33.0209	31.0405	29.6779	20.8987	21.7682	58.0841	57.4563	23.0825	21.6431	89.5415	91.6765	sp|Q9FDW1|MYB44_ARATH Transcription factor MYB44 OS=Arabidopsis thaliana GN=MYB44 PE=2 SV=1//4.38556e-65	MYB73; myb domain protein 73; K09422 myb proto-oncogene protein, plant
Gh_A06G0239	128.578	125.521	68.3604	70.5613	139.672	142.053	34.691	33.6388	154.508	162.391	23.5234	21.3092	sp|Q38827|IAA9_ARATH Auxin-responsive protein IAA9 OS=Arabidopsis thaliana GN=IAA9 PE=1 SV=1//1.26761e-112	IAA9; auxin-responsive protein IAA9; K14484 auxin-responsive protein IAA
Gh_A06G0269	127.767	131.155	31.7471	31.0569	139.182	134.629	16.357	14.8436	112.775	116.205	13.3267	12.5255	sp|Q8W486|Y1491_ARATH Uncharacterized protein At1g04910 OS=Arabidopsis thaliana GN=At1g04910 PE=2 SV=1//9.8955e-85	O-fucosyltransferase family protein
Gh_A06G0297	68.9163	69.4164	30.6697	29.1661	61.8474	64.2995	22.3516	22.1588	65.1351	65.5732	13.1934	13.1838	sp|Q9SIE0|ALKB2_ARATH Alpha-ketoglutarate-dependent dioxygenase alkB homolog 2 OS=Arabidopsis thaliana GN=ALKBH2 PE=2 SV=2//4.35452e-06	hypothetical protein
Gh_A06G0308	79.1639	74.8764	18.5296	16.1153	89.2474	86.7349	58.6714	57.4143	63.5045	60.4882	45.8869	46.5306	sp|Q9Y7K5|YGI3_SCHPO Uncharacterized WD repeat-containing protein C2A9.03 OS=Schizosaccharomyces pombe (strain 972 / ATCC 24843) GN=SPBC2A9.03 PE=3 SV=2//2.77729e-40	transducin/WD40 repeat-like superfamily protein
Gh_A06G0323	0.870929	0.61158	37.4156	33.4775	3.73288	4.56123	35.3578	44.0519	2.16949	2.28085	50.0639	51.078	-//-	--
Gh_A06G0439	2.47027	1.86717	188.56	191.747	23.9696	27.8247	2231.32	2280.81	41.1833	48.8194	5771.35	5572.11	sp|P51613|CHIB_VITVI Basic endochitinase OS=Vitis vinifera GN=CHIT1B PE=2 SV=1//8.35914e-136	HCHIB; basic chitinase B; K01183 chitinase [EC:3.2.1.14]
Gh_A06G0545	17.0554	17.4235	15.6713	16.9091	17.759	24.9355	68.2095	72.9316	22.9527	35.9598	133.439	152.24	sp|O02414|DYL1_HELCR Dynein light chain LC6, flagellar outer arm OS=Heliocidaris crassispina PE=3 SV=1//7.36461e-26	Dynein light chain type 1 family protein; K10418 dynein light chain LC8-type
Gh_A06G0612	5.39146	7.06715	42.574	37.8441	7.08655	5.31505	95.081	95.1835	7.05083	6.27536	131.168	124.21	sp|Q9M373|AGP20_ARATH Arabinogalactan peptide 20 OS=Arabidopsis thaliana GN=AGP20 PE=3 SV=1//2.31553e-13	AGP20; arabinogalactan protein 20
Gh_A06G0643	0.12989	0.152018	15.1195	15.2769	0.816524	0.600229	98.5458	92.989	0.121334	0.302369	63.7293	66.715	sp|Q9LTS3|CKX3_ARATH Cytokinin dehydrogenase 3 OS=Arabidopsis thaliana GN=CKX3 PE=1 SV=1//0	CKX3; cytokinin dehydrogenase 3; K00279 cytokinin dehydrogenase [EC:1.5.99.12]
Gh_A06G0707	180.252	192.036	163.057	162.272	199.643	189.583	62.4756	61.3686	185.97	185.509	44.1741	40.1779	-//-	hypothetical protein
Gh_A06G0716	65.7095	64.2062	61.3921	62.5537	79.4926	80.7989	16.7941	15.4303	113.046	110.76	9.87312	9.70732	sp|P13708|SUSY_SOYBN Sucrose synthase OS=Glycine max GN=SS PE=1 SV=2//0	SUS4; sucrose synthase 4; K00695 sucrose synthase [EC:2.4.1.13]
Gh_A06G0811	385.092	398.521	90.1148	76.5013	297.534	272.718	96.0656	87.5014	266.72	256.667	97.6863	97.4246	-//-	--
Gh_A06G0827	28.7742	28.6605	111.924	119.78	33.473	31.3013	56.5957	55.4847	33.7267	31.3811	45.6652	43.844	sp|P51615|MAOX_VITVI NADP-dependent malic enzyme OS=Vitis vinifera PE=2 SV=1//0	NADP-ME3; NADP-dependent malic enzyme 3; K00029 malate dehydrogenase (oxaloacetate-decarboxylating)(NADP+) [EC:1.1.1.40]
Gh_A06G0850	141.364	148.637	81.4311	85.4534	137.31	133.391	60.5618	55.3795	157.989	151.974	29.4424	24.5442	sp|P70948|YITV_BACSU Putative esterase YitV OS=Bacillus subtilis (strain 168) GN=yitV PE=4 SV=2//3.60598e-07	alpha/beta-Hydrolases superfamily protein
Gh_A06G0917	12.6778	12.7614	41.7802	44.2921	10.0764	11.2638	94.8803	95.2236	11.1825	9.00234	180.137	174.732	sp|Q9SAH7|WRK40_ARATH Probable WRKY transcription factor 40 OS=Arabidopsis thaliana GN=WRKY40 PE=1 SV=1//3.42442e-70	WRKY40; putative WRKY transcription factor 40
Gh_A06G0948	11.9667	12.3804	32.8326	31.6288	11.9489	11.5588	57.9559	57.5166	17.3955	16.8335	63.0053	64.2909	sp|Q9SJA7|SOX_ARATH Probable sarcosine oxidase OS=Arabidopsis thaliana GN=At2g24580 PE=2 SV=1//0	putative sarcosine oxidase; K00306 sarcosine oxidase / L-pipecolate oxidase [EC:1.5.3.1 1.5.3.7]
Gh_A06G0975	14.1754	13.5608	34.9252	33.662	15.654	14.8943	101.962	99.4997	13.3909	13.8691	155.551	155.335	sp|O23461|ARAK_ARATH L-arabinokinase OS=Arabidopsis thaliana GN=ARA1 PE=1 SV=1//0	ARA1; arabinose kinase 1; K12446 L-arabinokinase [EC:2.7.1.46]
Gh_A06G1076	78.3566	73.6796	13.418	15.8431	76.3889	73.699	20.6707	20.6493	46.0431	44.3062	16.4918	14.7085	sp|P12301|PSBQ_SPIOL Oxygen-evolving enhancer protein 3, chloroplastic OS=Spinacia oleracea GN=PSBQ PE=1 SV=1//2.78195e-88	PSBQ-2; photosystem II subunit Q-2; K08901 photosystem II oxygen-evolving enhancer protein 3
Gh_A06G1111	47.0319	48.6838	192.824	193.312	18.1493	19.3933	8.22687	8.17713	9.69489	8.96121	3.54999	3.1563	sp|P43309|PPO_MALDO Polyphenol oxidase, chloroplastic OS=Malus domestica PE=2 SV=1//0	--
Gh_A06G1171	0.274475	0	1.54414	1.14679	3.13713	2.74812	207.424	223.597	1.06831	1.39769	270.731	282.605	-//-	hypothetical protein
Gh_A06G1222	148.546	149.399	39.1593	33.492	126.042	125.103	58.7104	58.2953	82.2597	93.0385	55.0467	56.3766	sp|Q9SHE8|PSAF_ARATH Photosystem I reaction center subunit III, chloroplastic OS=Arabidopsis thaliana GN=PSAF PE=1 SV=1//8.73593e-104	PSAF; photosystem I subunit F; K02694 photosystem I subunit III
Gh_A06G1256	13.7607	13.8625	16.8073	17.3452	15.0145	13.3259	50.2215	48.6406	14.9152	14.6988	97.8522	98.8729	sp|Q9SYG7|AL7B4_ARATH Aldehyde dehydrogenase family 7 member B4 OS=Arabidopsis thaliana GN=ALDH7B4 PE=2 SV=3//3.05213e-126	ALDH7B4; aldehyde dehydrogenase 7B4; K14085 aldehyde dehydrogenase family 7 member A1 [EC:1.2.1.31 1.2.1.8 1.2.1.3]
Gh_A06G1257	16.1142	15.5313	30.2723	27.448	16.4768	16.061	70.8098	68.767	19.3488	14.9405	125.213	118.69	sp|Q9SYG7|AL7B4_ARATH Aldehyde dehydrogenase family 7 member B4 OS=Arabidopsis thaliana GN=ALDH7B4 PE=2 SV=3//2.06354e-156	ALDH7B4; aldehyde dehydrogenase 7B4; K14085 aldehyde dehydrogenase family 7 member A1 [EC:1.2.1.31 1.2.1.8 1.2.1.3]
Gh_A06G1269	8.18234	8.99725	192.109	195.978	9.56956	9.145	139.251	139.606	13.8054	12.5692	97.8926	105.093	sp|F6H7K5|THI42_VITVI Thiamine thiazole synthase 2, chloroplastic OS=Vitis vinifera GN=THI1-2 PE=3 SV=1//0	THI1; thiazole biosynthetic enzyme; K03146 thiamine thiazole synthase
Gh_A06G1272	3.65072	5.00095	5.91958	6.32661	10.5205	10.1924	52.0016	55.5608	13.4988	12.5847	63.8034	66.3354	sp|Q9M0X5|CRK25_ARATH Cysteine-rich receptor-like protein kinase 25 OS=Arabidopsis thaliana GN=CRK25 PE=3 SV=1//0	CRK25; cysteine-rich receptor-like protein kinase 25
Gh_A06G1287	86.9331	88.9105	16.2657	16.7169	68.9358	68.3962	18.4468	22.7298	112.707	107.606	12.4561	11.5076	sp|Q94B38|GPT2_ARATH Glucose-6-phosphate/phosphate translocator 2, chloroplastic OS=Arabidopsis thaliana GN=GPT2 PE=2 SV=2//0	GPT2; glucose-6-phosphate/phosphate translocator 2; K15283 solute carrier family 35, member E1
Gh_A06G1294	0.0348372	0	9.12228	9.06075	0.248859	0.321969	54.1852	52.5234	0.162711	0.405485	52.0362	55.4299	sp|Q9FE20|PBS1_ARATH Serine/threonine-protein kinase PBS1 OS=Arabidopsis thaliana GN=PBS1 PE=1 SV=1//2.69096e-150	protein kinase family protein
Gh_A06G1312	11.256	9.2853	7.81085	7.92448	16.2231	15.5814	27.824	28.698	15.9802	17.3145	71.9067	66.7034	-//-	hypothetical protein
Gh_A06G1403	66.3621	68.6383	337.27	337.851	67.6458	66.2544	215.65	221.062	47.2476	45.7928	141.871	136.867	sp|Q6DEL1|S38A7_DANRE Putative sodium-coupled neutral amino acid transporter 7 OS=Danio rerio GN=slc38a7 PE=2 SV=1//3.10265e-19	putative amino acid transporter
Gh_A06G1450	590.497	597.606	471.787	471.306	491.366	482.426	126.538	131.13	433.626	435.564	94.5983	94.9353	sp|P25794|PIP2_PEA Probable aquaporin PIP-type 7a OS=Pisum sativum GN=TRG-31 PE=2 SV=2//2.9026e-178	PIP1;4; plasma membrane intrinsic protein 1;4; K09872 aquaporin PIP
Gh_A06G1466	236.191	239.664	18.7362	18.0181	260.091	266.243	35.1699	34.1262	257.198	242.371	24.5794	23.6694	sp|Q7X9A0|RCA1_LARTR Ribulose bisphosphate carboxylase/oxygenase activase 1, chloroplastic OS=Larrea tridentata GN=RCA1 PE=1 SV=1//0	RCA; ribulose bisphosphate carboxylase/oxygenase activase
Gh_A06G1477	333.005	330.958	65.2249	62.8014	317.634	326.012	309.995	310.255	307.803	312.41	153.553	156.691	sp|P22953|MD37E_ARATH Probable mediator of RNA polymerase II transcription subunit 37e OS=Arabidopsis thaliana GN=MED37E PE=1 SV=3//0	HSP70; heat shock protein 70-4; K03283 heat shock 70kDa protein 1/8
Gh_A06G1542	0.170542	0.266127	114.609	109.138	0.487305	0.612954	26.9742	30.0668	0.0885041	0.0827087	8.25195	10.3906	sp|P42813|RNS1_ARATH Ribonuclease 1 OS=Arabidopsis thaliana GN=RNS1 PE=1 SV=1//9.95112e-19	RNS1; ribonuclease 1; K01166 ribonuclease T2 [EC:3.1.27.1]
Gh_A06G1554	28.755	29.4333	3.02217	3.28058	31.7755	31.2128	0.872298	0.990035	56.6119	54.6649	1.0469	1.1625	sp|Q8VZR7|PTR30_ARATH Protein NRT1/ PTR FAMILY 5.1 OS=Arabidopsis thaliana GN=NPF5.1 PE=2 SV=2//0	putative peptide/nitrate transporter
Gh_A06G1585	27.6652	28.9791	15.5589	15.3228	12.6593	13.4212	125.255	138.021	9.88649	10.8148	100.754	104.929	sp|Q9LY00|WRK70_ARATH Probable WRKY transcription factor 70 OS=Arabidopsis thaliana GN=WRKY70 PE=2 SV=1//4.34406e-39	WRKY70; WRKY transcription factor 70
Gh_A06G1690	62.9004	61.5799	15.1518	14.4215	43.6747	45.5862	8.74248	9.21571	29.0357	27.5462	5.0675	4.4251	sp|Q9FI78|HST_ARATH Shikimate O-hydroxycinnamoyltransferase OS=Arabidopsis thaliana GN=HST PE=2 SV=1//1.03154e-163	HCT; hydroxycinnamoyl-CoA shikimate/quinate hydroxycinnamoyl transferase; K13065 shikimate O-hydroxycinnamoyltransferase [EC:2.3.1.133]
Gh_A06G1727	20.5894	20.3671	43.7076	45.2465	25.9412	27.2581	116.837	116.962	31.337	28.3088	146.029	140.942	sp|Q8GWU0|PGP2_ARATH Phosphoglycolate phosphatase 2 OS=Arabidopsis thaliana GN=PGLP2 PE=1 SV=1//1.64519e-171	PGLP2; 2-phosphoglycolate phosphatase 2
Gh_A06G1780	3.82333	2.95648	8.45007	6.56091	5.55993	5.67895	49.0797	48.8112	6.27134	6.95335	57.4817	61.5877	-//-	hypothetical protein
Gh_A06G1907	115.09	114.913	36.9246	37.7066	95.2493	100.138	18.9961	22.6662	94.2024	96.7682	13.7596	15.1652	-//-	hypothetical protein
Gh_A06G1908	1.48667	1.23245	5.30122	5.45663	2.8025	2.57624	38.7099	42.7045	3.11822	3.12433	69.5371	72.2236	sp|Q9FEP7|SUT13_ARATH Sulfate transporter 1.3 OS=Arabidopsis thaliana GN=SULTR1;3 PE=2 SV=1//0	SULTR1;3; sulfate transporter 1.3; K17470 sulfate transporter 1, high-affinity
Gh_A06G1944	5.92001	5.71116	16.7739	16.4316	8.86154	9.49474	70.1821	66.593	8.97681	9.32318	158.02	156.655	sp|Q9SMZ4|AASS_ARATH Alpha-aminoadipic semialdehyde synthase OS=Arabidopsis thaliana GN=LKR/SDH PE=1 SV=1//0	lysine-ketoglutarate reductase/saccharopine dehydrogenase bifunctional enzyme; K14157 alpha-aminoadipic semialdehyde synthase [EC:1.5.1.8 1.5.1.9]
Gh_A07G0078	1.64685	1.26486	7.26446	8.17089	5.58801	6.89672	80.7783	81.4709	1.60246	3.14481	51.2477	51.838	sp|Q9FGF0|PGML1_ARATH Phosphoglycerate mutase-like protein 1 OS=Arabidopsis thaliana GN=At5g64460 PE=2 SV=1//1.34536e-56	phosphoglycerate mutase-like protein
Gh_A07G0079	0.296531	0.220848	2.86768	2.36526	1.69461	1.78552	91.491	94.8557	1.04923	0.862862	115.476	112.831	sp|Q5RFD2|S47A1_PONAB Multidrug and toxin extrusion protein 1 OS=Pongo abelii GN=SLC47A1 PE=2 SV=1//1.08891e-56	putative MATE transport protein ADS1; K03327 multidrug resistance protein, MATE family
Gh_A07G0083	156.686	153.642	438.033	419.48	144.196	149.214	602.501	627.739	111.806	129.387	445.926	467.76	-//-	--
Gh_A07G0084	10.0422	10.6007	36.5557	32.4966	7.73626	7.12765	102.088	110.848	5.51804	6.01616	95.8954	107.066	-//-	OXS3; protein OXIDATIVE STRESS 3
Gh_A07G0087	92.0746	88.5975	75.9715	74.9241	81.9741	84.3559	13.3774	15.0793	78.5354	78.3092	4.75355	5.03908	sp|Q9M0G2|C3H49_ARATH Zinc finger CCCH domain-containing protein 49 OS=Arabidopsis thaliana GN=At4g29190 PE=2 SV=1//4.46628e-133	protein OXIDATION-RELATED ZINC FINGER 2
Gh_A07G0102	5.37952	4.85628	4.41331	3.9698	12.0925	11.7649	22.1478	22.1227	9.77588	10.6316	80.6743	79.7444	sp|P48981|BGAL_MALDO Beta-galactosidase OS=Malus domestica PE=1 SV=1//0	BGAL1; beta galactosidase 1
Gh_A07G0111	0.0253007	0.0296109	18.9178	16.9664	0.578354	0.857385	136.67	137.416	0.275731	0.736215	171.219	172.337	sp|Q9LTS3|CKX3_ARATH Cytokinin dehydrogenase 3 OS=Arabidopsis thaliana GN=CKX3 PE=1 SV=1//0	CKX3; cytokinin dehydrogenase 3; K00279 cytokinin dehydrogenase [EC:1.5.99.12]
Gh_A07G0156	72.9755	74.2282	45.5149	46.231	81.2041	77.4975	23.703	23.5168	73.9875	72.2502	18.5164	17.5538	sp|Q9C5K8|TIF3B_ARATH Protein TIFY 3B OS=Arabidopsis thaliana GN=TIFY3B PE=1 SV=1//1.08331e-27	JAZ12; protein TIFY 3B; K13464 jasmonate ZIM domain-containing protein
Gh_A07G0159	27.9765	28.5251	10.4354	10.7072	38.1958	36.1177	7.27206	6.77949	49.9244	51.048	5.26631	5.85922	-//-	hypothetical protein
Gh_A07G0160	76.5083	79.3926	138.381	128.126	67.4566	69.4631	297.879	289.969	84.3099	89.0233	452.91	471.1	-//-	hypothetical protein
Gh_A07G0174	30.2022	28.2569	35.6788	33.8341	24.2102	22.9145	77.5553	72.7877	24.9814	23.7383	121.859	123.523	sp|P46644|AAT3_ARATH Aspartate aminotransferase 3, chloroplastic OS=Arabidopsis thaliana GN=ASP3 PE=1 SV=1//0	ASP3; aspartate aminotransferase 3; K14454 aspartate aminotransferase, cytoplasmic [EC:2.6.1.1]
Gh_A07G0202	565.726	581.979	54.3536	51.1684	782.586	803.402	66.6543	63.141	691.686	740.069	40.6496	38.3123	sp|Q5URA7|YR877_MIMIV Putative lipocalin R877 OS=Acanthamoeba polyphaga mimivirus GN=MIMI_R877 PE=1 SV=1//2.22652e-24	TIL; temperature-induced lipocalin TIL1; K03098 apolipoprotein D and lipocalin family protein
Gh_A07G0297	249.956	256.111	67.212	65.6497	266.863	257.278	60.2272	60.0278	266.247	270.325	67.0553	65.5699	sp|O81024|EKI_ARATH Probable ethanolamine kinase OS=Arabidopsis thaliana GN=EMB1187 PE=2 SV=1//0	emb1187; protein embryo defective 1187; K00894 ethanolamine kinase [EC:2.7.1.82]
Gh_A07G0354	12.2382	11.1065	70.8918	72.2577	9.9648	7.98778	33.6911	35.624	6.29731	6.71487	58.6395	60.3483	sp|Q9C5L3|GLPT1_ARATH Putative glycerol-3-phosphate transporter 1 OS=Arabidopsis thaliana GN=At3g47420 PE=2 SV=1//0	PS3; putative glycerol-3-phosphate transporter 1; K13783 MFS transporter, OPA family, solute carrier family 37 (glycerol-3-phosphate transporter), member 1/2
Gh_A07G0378	15.1375	14.7394	17.197	18.2092	18.1701	18.539	51.4155	53.7825	14.5846	16.4277	128.509	130.2	sp|Q8VY90|EF105_ARATH Ethylene-responsive transcription factor ERF105 OS=Arabidopsis thaliana GN=ERF105 PE=2 SV=1//1.58343e-50	ethylene-responsive transcription factor ERF105
Gh_A07G0379	0.751327	1.17243	6.85255	7.84786	2.05739	1.54308	19.3472	20.4019	2.82683	2.45954	57.4396	53.7622	sp|Q40479|ERF2_TOBAC Ethylene-responsive transcription factor 2 OS=Nicotiana tabacum GN=ERF2 PE=2 SV=1//3.95713e-59	ERF-1; ethylene-responsive transcription factor 1A; K09286 EREBP-like factor
Gh_A07G0411	71.8428	70.9447	41.3466	39.5473	74.3358	75.3266	20.5997	21.8333	80.2887	80.3412	17.8523	18.4103	sp|Q94JM3|ARFB_ARATH Auxin response factor 2 OS=Arabidopsis thaliana GN=ARF2 PE=1 SV=2//0	ARF2; auxin response factor 2
Gh_A07G0441	0.0838672	0.0981548	62.7949	65.5264	5.03248	5.81333	195.615	194.868	1.04457	1.58627	242.023	248.909	sp|Q9FYA2|WRK75_ARATH Probable WRKY transcription factor 75 OS=Arabidopsis thaliana GN=WRKY75 PE=2 SV=1//3.56161e-46	WRKY75; putative WRKY transcription factor 75
Gh_A07G0470	1.77007	1.70769	2.17756	2.59845	5.33119	5.82152	113.5	112.088	5.21364	5.39427	360.45	360.273	sp|P17432|MASY_GOSHI Malate synthase, glyoxysomal OS=Gossypium hirsutum PE=2 SV=1//0	MLS; malate synthase; K01638 malate synthase [EC:2.3.3.9]
Gh_A07G0594	247.349	259.445	15.655	14.5842	251.806	262.717	54.4346	51.0601	174.069	169.781	30.5576	35.8729	sp|P27521|CA4_ARATH Chlorophyll a-b binding protein 4, chloroplastic OS=Arabidopsis thaliana GN=LHCA4 PE=1 SV=1//3.99087e-160	LHCA4; chlorophyll a-b binding protein 4; K08910 light-harvesting complex I chlorophyll a/b binding protein 4
Gh_A07G0667	50.5544	56.1345	10.536	9.43903	62.4763	65.3148	16.8309	15.5206	83.2326	86.3329	6.87982	7.39562	sp|Q9FE46|GSTFC_ARATH Glutathione S-transferase F12 OS=Arabidopsis thaliana GN=GSTF12 PE=1 SV=1//1.17605e-88	GSTF12; glutathione S-transferase phi 12; K00799 glutathione S-transferase [EC:2.5.1.18]
Gh_A07G0724	5.47182	4.00794	12.9834	12.3641	6.75396	6.76576	55.2014	61.7329	4.86797	5.46988	42.3621	37.7875	sp|Q8H8T0|RGP1_ORYSJ UDP-arabinopyranose mutase 1 OS=Oryza sativa subsp. japonica GN=UAM1 PE=1 SV=1//0	RGP2; reversibly glycosylated polypeptide 2; K13379 reversibly glycosylated polypeptide / UDP-arabinopyranose mutase [EC:2.4.1.- 5.4.99.30]
Gh_A07G0741	13.4338	14.3646	7.05792	7.07983	17.9279	17.1657	69.1598	71.0893	16.3991	15.1476	158.265	150.996	sp|P93836|HPPD_ARATH 4-hydroxyphenylpyruvate dioxygenase OS=Arabidopsis thaliana GN=HPD PE=1 SV=2//0	PDS1; 4-hydroxyphenylpyruvate dioxygenase; K00457 4-hydroxyphenylpyruvate dioxygenase [EC:1.13.11.27]
Gh_A07G0750	102.673	111.911	52.9502	47.6045	79.8553	76.2945	306.854	335.826	60.7799	63.8061	721.731	756.245	-//-	hypothetical protein
Gh_A07G0826	39.4187	45.8202	94.3549	92.3384	98.0766	102.299	474.752	462.544	137.213	135.641	1250.15	1207.82	sp|Q9LV66|Y5848_ARATH Uncharacterized protein At5g48480 OS=Arabidopsis thaliana GN=At5g48480 PE=1 SV=1//1.1648e-17	lactoylglutathione lyase / glyoxalase I-like protein
Gh_A07G0924	155.887	158.676	21.3578	14.6397	121.574	163.238	53.2536	50.2539	148.735	144.198	18.6841	17.1136	sp|P02519|HSP11_SOYBN 17.3 kDa class I heat shock protein OS=Glycine max GN=HSP17.3-B PE=3 SV=1//6.33184e-34	HSP18.2; heat shock protein 18.2; K13993 HSP20 family protein
Gh_A07G0951	4.54495	4.72505	13.7983	12.7522	3.07398	3.27698	30.8191	34.0971	3.12394	3.90423	101.383	102.681	sp|P49078|ASNS1_ARATH Asparagine synthetase [glutamine-hydrolyzing] 1 OS=Arabidopsis thaliana GN=ASN1 PE=2 SV=2//0	ASN1; asparagine synthetase [glutamine-hydrolyzing]; K01953 asparagine synthase (glutamine-hydrolysing) [EC:6.3.5.4]
Gh_A07G1085	13.1058	13.088	23.9384	22.6748	14.3143	14.4586	46.5163	50.3582	15.5985	16.3072	69.2295	70.1325	sp|Q9FMP3|DPYS_ARATH Dihydropyrimidinase OS=Arabidopsis thaliana GN=PYD2 PE=1 SV=1//0	PYD2; pyrimidine 2; K01464 dihydropyrimidinase [EC:3.5.2.2]
Gh_A07G1202	48.2406	50.3534	16.8291	16.1077	69.5765	63.1372	11.9332	11.0827	70.6422	73.3145	6.90692	7.31218	sp|O80536|PIF3_ARATH Transcription factor PIF3 OS=Arabidopsis thaliana GN=PIF3 PE=1 SV=1//9.82731e-39	PIF3; transcription factor PIF3; K12126 phytochrome-interacting factor 3
Gh_A07G1206	42.6433	44.8972	12.2623	11.7468	52.2792	52.4079	3.02612	3.47047	57.8583	60.7972	1.24299	0.600532	sp|Q09893|YAI5_SCHPO Uncharacterized protein C24B11.05 OS=Schizosaccharomyces pombe (strain 972 / ATCC 24843) GN=SPAC24B11.05 PE=3 SV=1//2.10405e-20	haloacid dehalogenase-like hydrolase superfamily protein; K18551 pyrimidine and pyridine-specific 5'-nucleotidase [EC:3.1.3.-]
Gh_A07G1240	10.2748	10.932	16.0687	16.0246	12.0914	12.0336	37.7675	36.859	13.661	13.5077	55.0166	55.533	sp|Q9P6Q3|BCS1_SCHPO Probable mitochondrial chaperone bcs1 OS=Schizosaccharomyces pombe (strain 972 / ATCC 24843) GN=SPAC644.07 PE=2 SV=1//6.10421e-21	P-loop containing nucleoside triphosphate hydrolases superfamily protein
Gh_A07G1258	4.74908	5.3648	40.8469	45.6372	5.192	4.26193	94.4521	89.9783	3.66472	4.50624	61.1447	55.3352	sp|Q9LS40|ASPG1_ARATH Protein ASPARTIC PROTEASE IN GUARD CELL 1 OS=Arabidopsis thaliana GN=ASPG1 PE=1 SV=1//1.47124e-103	aspartyl protease family protein
Gh_A07G1284	75.6842	82.5295	15.0056	12.6244	67.5217	63.2975	16.4886	16.0127	32.4425	32.8648	12.0995	12.4951	sp|O04616|CUT1A_ARATH Protein CURVATURE THYLAKOID 1A, chloroplastic OS=Arabidopsis thaliana GN=CURT1A PE=1 SV=1//1.66168e-52	protein CURVATURE THYLAKOID 1D
Gh_A07G1291	15.3455	14.4104	66.1359	66.8713	11.1787	10.1837	18.6642	16.0032	9.11257	9.57483	10.1692	10.3287	sp|Q3EBF7|SLD2_ARATH Delta(8)-fatty-acid desaturase 2 OS=Arabidopsis thaliana GN=SLD2 PE=1 SV=1//0	Fatty acid/sphingolipid desaturase; K13076 delta8-fatty-acid desaturase [EC:1.14.19.4]
Gh_A07G1324	3.12816	3.825	1.86251	1.75565	6.67044	10.5	60.003	50.7505	11.6302	10.3252	110.539	100.135	sp|Q9M2E2|SDR1_ARATH (+)-neomenthol dehydrogenase OS=Arabidopsis thaliana GN=SDR1 PE=1 SV=1//2.45197e-100	(+)-neomenthol dehydrogenase; K15095 (+)-neomenthol dehydrogenase [EC:1.1.1.208]
Gh_A07G1393	75.1547	86.4517	30.5008	35.2548	75.192	73.9089	18.8606	20.6058	74.0337	70.0181	15.0511	13.9165	sp|O82268|LSH3_ARATH Protein LIGHT-DEPENDENT SHORT HYPOCOTYLS 3 OS=Arabidopsis thaliana GN=LSH3 PE=1 SV=1//1.00217e-78	LSH3; hypothetical protein
Gh_A07G1396	91.6005	93.8394	52.1247	45.742	67.0664	69.578	16.3443	14.8436	59.1657	59.7032	12.5764	14.4998	sp|Q9M1T1|SETH3_ARATH Probable arabinose 5-phosphate isomerase OS=Arabidopsis thaliana GN=SETH3 PE=2 SV=1//0	probable arabinose 5-phosphate isomerase
Gh_A07G1458	0.121579	0.177864	9.04719	8.95305	1.60673	1.59184	129.645	127.684	0.615173	0.663335	142.732	148.602	sp|Q9M8Z8|PLY8_ARATH Probable pectate lyase 8 OS=Arabidopsis thaliana GN=At3g07010 PE=2 SV=1//0	putative pectate lyase 8; K01728 pectate lyase [EC:4.2.2.2]
Gh_A07G1639	534.926	542.608	503.746	510.778	449.822	452.633	91.4608	89.9695	499.968	533.066	32.1096	33.9598	-//-	--
Gh_A07G1653	19.1032	19.5829	109.685	113.723	16.6752	15.5907	56.7662	54.9355	8.09189	10.945	45.2683	41.7269	sp|Q7XKU5|DAO_ORYSJ 2-oxoglutarate-dependent dioxygenase DAO OS=Oryza sativa subsp. japonica GN=DAO PE=2 SV=2//4.86627e-111	2-oxoglutarate (2OG) and Fe(II)-dependent oxygenase-like protein
Gh_A07G1705	954.699	933.025	362.175	384.47	1038.37	998.418	208.439	226.236	349.016	361.116	75.0404	87.4772	-//-	--
Gh_A07G1725	92.7048	98.0965	5.53799	4.90835	100.412	103.381	10.1039	8.50814	78.964	76.5429	4.81932	5.10452	sp|P27518|CB21_GOSHI Chlorophyll a-b binding protein 151, chloroplastic OS=Gossypium hirsutum GN=CAB-151 PE=2 SV=2//0	LHCB2.2; photosystem II light harvesting complex protein 2.2; K08913 light-harvesting complex II chlorophyll a/b binding protein 2
Gh_A07G1901	50.7828	48.4437	10.7295	9.91321	52.4287	53.7049	7.70678	6.1543	64.7536	67.6839	4.83386	5.38602	-//-	hypothetical protein
Gh_A07G1906	182.372	196.439	32.7119	31.6581	157.677	161.146	42.4293	45.3649	97.4642	88.345	34.4379	37.5182	sp|Q41387|PSBW_SPIOL Photosystem II reaction center W protein, chloroplastic OS=Spinacia oleracea GN=psbW PE=1 SV=1//4.06212e-29	PSBW; photosystem II reaction center W protein; K02721 photosystem II PsbW protein
Gh_A07G1917	0.156167	0	0	0	0	0	18.5758	17.4688	0	0.454423	91.13	83.5792	-//-	--
Gh_A07G1955	50.6604	49.9696	31.4365	32.559	43.3735	41.2787	13.9723	14.2409	51.7871	52.7585	4.08045	4.27137	sp|Q9CXF4|TBC15_MOUSE TBC1 domain family member 15 OS=Mus musculus GN=Tbc1d15 PE=1 SV=1//4.14233e-38	RabGAP/TBC domain-containing protein
Gh_A07G2011	12.3606	12.0155	69.3816	73.5453	14.7407	12.9423	137.129	134.298	11.0534	11.147	135.423	139.837	sp|Q8S528|AL2B7_ARATH Aldehyde dehydrogenase family 2 member B7, mitochondrial OS=Arabidopsis thaliana GN=ALDH2B7 PE=2 SV=2//0	ALDH2B7; aldehyde dehydrogenase 2B7; K00128 aldehyde dehydrogenase (NAD+) [EC:1.2.1.3]
Gh_A07G2014	53.3172	52.9759	149.93	152.29	75.1606	78.521	377.01	371.537	60.1438	57.3925	151.444	139.941	sp|Q07511|FDH_SOLTU Formate dehydrogenase, mitochondrial OS=Solanum tuberosum GN=FDH1 PE=1 SV=2//0	FDH; formate dehydrogenase; K00122 formate dehydrogenase [EC:1.2.1.2]
Gh_A07G2070	0.368107	0	6.19556	6.36173	1.81679	1.75259	92.0283	84.1841	1.40669	0.925075	118.09	113.312	sp|Q93Z25|PLY22_ARATH Probable pectate lyase 22 OS=Arabidopsis thaliana GN=At5g63180 PE=2 SV=1//0	putative pectate lyase 22; K01728 pectate lyase [EC:4.2.2.2]
Gh_A07G2132	2.48533	2.5209	14.9141	14.5954	2.60391	3.74322	66.5519	74.539	2.4076	2.00888	127.392	130.943	sp|Q9FY93|NAC83_ARATH NAC domain-containing protein 83 OS=Arabidopsis thaliana GN=NAC083 PE=1 SV=1//1.78478e-43	NAC083; NAC domain containing protein 83
Gh_A07G2159	68.3534	63.7387	9.08213	8.83474	90.4388	91.081	7.42237	6.37511	46.5951	42.1519	4.94443	6.99535	sp|Q9SJB4|GDL34_ARATH GDSL esterase/lipase At2g04570 OS=Arabidopsis thaliana GN=At2g04570 PE=2 SV=1//4.83187e-174	GDSL esterase/lipase
Gh_A07G2172	839.244	875.341	171.931	167.119	696.568	714.182	284.132	295.725	568.805	555.215	247.766	245.924	sp|P31333|RBS_GOSHI Ribulose bisphosphate carboxylase small chain, chloroplastic OS=Gossypium hirsutum GN=RBCS PE=3 SV=2//1.77123e-125	ribulose bisphosphate carboxylase small chain 1B; K01602 ribulose-bisphosphate carboxylase small chain [EC:4.1.1.39]
Gh_A07G2182	159.667	177.542	11.8074	9.97676	164.483	166.48	44.378	44.9627	110.693	108.795	25.9502	24.5151	sp|P27518|CB21_GOSHI Chlorophyll a-b binding protein 151, chloroplastic OS=Gossypium hirsutum GN=CAB-151 PE=2 SV=2//0	LHCB2.1; photosystem II light harvesting complex protein 2.1; K08913 light-harvesting complex II chlorophyll a/b binding protein 2
Gh_A07G2184	235.772	245.69	13.5838	12.5376	225.27	223.678	49.9252	48.3163	114.51	125.293	27.8779	26.3286	sp|P27518|CB21_GOSHI Chlorophyll a-b binding protein 151, chloroplastic OS=Gossypium hirsutum GN=CAB-151 PE=2 SV=2//0	LHCB2.1; photosystem II light harvesting complex protein 2.1; K08913 light-harvesting complex II chlorophyll a/b binding protein 2
Gh_A07G2201	192.187	201.004	39.5439	35.6724	167.817	178.173	52.8585	54.9647	120.088	125.613	52.443	46.8572	sp|Q9SUI4|PSAL_ARATH Photosystem I reaction center subunit XI, chloroplastic OS=Arabidopsis thaliana GN=PSAL PE=1 SV=2//1.48416e-101	PSAL; photosystem I subunit L; K02699 photosystem I subunit XI
Gh_A07G2273	300.363	298.703	511.459	522.164	200.136	205.219	75.8758	72.6363	174.334	176.844	21.1351	21.4923	sp|Q00451|PRF1_SOLLC 36.4 kDa proline-rich protein OS=Solanum lycopersicum GN=TPRP-F1 PE=2 SV=1//8.76727e-11	protease inhibitor/seed storage/LTP family protein
Gh_A07G2318	59.4729	64.6044	4.19539	2.49914	60.1863	62.2575	29.4981	26.7012	46.8281	43.0158	10.9154	10.1127	sp|P05477|HSP21_SOYBN 17.9 kDa class II heat shock protein OS=Glycine max GN=HSP17.9-D PE=3 SV=1//3.5655e-60	HSP17.6II; class II heat shock protein 17.6; K13993 HSP20 family protein
Gh_A07G2349	28.0752	27.7027	32.7345	31.2657	20.3209	20.928	37.397	43.1054	12.2288	12.509	71.1076	69.9978	-//-	hypothetical protein
Gh_A08G0025	65.557	65.2317	39.3508	37.6726	59.4746	55.2874	19.7761	21.5563	76.4466	74.0539	5.13028	5.2569	sp|Q93Z81|CAX3_ARATH Vacuolar cation/proton exchanger 3 OS=Arabidopsis thaliana GN=CAX3 PE=1 SV=1//5.31452e-159	CAX3; vacuolar cation/proton exchanger 3; K07300 Ca2+:H+ antiporter
Gh_A08G0161	67.98	65.6082	60.8267	58.7036	62.242	62.4665	20.7024	18.4856	62.0012	62.5314	14.8894	14.8222	sp|O64481|SBT25_ARATH Subtilisin-like protease SBT2.5 OS=Arabidopsis thaliana GN=SBT2.5 PE=2 SV=1//0	SLP3; subtilisin-like serine protease 3
Gh_A08G0192	135.089	136.547	23.7797	23.0669	136.247	138.125	36.4152	38.4405	114.962	108.815	32.5572	36.1287	sp|Q9FHH8|COL5_ARATH Zinc finger protein CONSTANS-LIKE 5 OS=Arabidopsis thaliana GN=COL5 PE=2 SV=2//8.72658e-94	COL5; zinc finger protein CONSTANS-LIKE 5
Gh_A08G0195	38.1485	38.1965	12.4135	13.1815	26.1116	21.5983	158.097	153.378	22.8086	26.0282	621.002	626.894	sp|Q38857|XTH22_ARATH Xyloglucan endotransglucosylase/hydrolase protein 22 OS=Arabidopsis thaliana GN=XTH22 PE=1 SV=1//1.27345e-147	TCH4; xyloglucan endotransglucosylase/hydrolase protein 22; K14504 xyloglucan:xyloglucosyl transferase TCH4 [EC:2.4.1.207]
Gh_A08G0263	17.5033	17.9066	16.6516	19.817	16.0884	24.6988	44.1531	47.1772	19.4374	19.9455	113.18	106.229	sp|Q8VYK7|ATG8F_ARATH Autophagy-related protein 8f OS=Arabidopsis thaliana GN=ATG8F PE=2 SV=1//7.97028e-59	ATG8F; autophagy-related protein 8f; K08341 GABA(A) receptor-associated protein
Gh_A08G0291	438.279	436.118	105.088	113.373	451.251	431.493	288.758	338.185	419.96	419.335	233.12	247.713	-//-	hypothetical protein
Gh_A08G0310	16.0467	14.5688	28.3954	28.6516	20.9849	19.1746	48.9007	50.7638	18.0654	18.6989	81.3406	77.1128	sp|Q96471|DCAM_IPONI S-adenosylmethionine decarboxylase proenzyme OS=Ipomoea nil GN=SAMDC PE=3 SV=1//9.70853e-171	SAMDC; conserved peptide upstream open reading frame 9; K01611 S-adenosylmethionine decarboxylase [EC:4.1.1.50]
Gh_A08G0331	4.21181	3.62545	24.7927	24.3527	5.1245	5.02272	59.374	55.241	4.65355	4.5465	80.3481	79.6816	sp|Q8H191|PAO4_ARATH Probable polyamine oxidase 4 OS=Arabidopsis thaliana GN=PAO4 PE=1 SV=1//0	PAO4; polyamine oxidase 4; K17839 polyamine oxidase [EC:1.5.3.17 1.5.3.-]
Gh_A08G0386	1.27631	1.44555	0.842256	0.989108	4.11748	4.31243	149.42	139.965	6.21755	5.3911	620.292	626.17	sp|P22242|DRPE_CRAPL Desiccation-related protein PCC13-62 OS=Craterostigma plantagineum PE=2 SV=1//5.02511e-94	hypothetical protein
Gh_A08G0460	18.8844	20.7514	19.4037	20.7072	33.9998	40.0133	232.947	265.402	18.9574	19.7674	173.716	171.298	sp|Q08507|ACCO3_PETHY 1-aminocyclopropane-1-carboxylate oxidase 3 OS=Petunia hybrida GN=ACO3 PE=3 SV=1//0	EFE; 1-aminocyclopropane-1-carboxylate oxidase; K05933 aminocyclopropanecarboxylate oxidase [EC:1.14.17.4]
Gh_A08G0501	0.794016	0.481851	0.601612	0.5222	2.35285	2.58202	19.1252	17.9497	1.41932	2.13933	59.7641	58.1606	sp|P35336|PGLR_ACTDE Polygalacturonase OS=Actinidia deliciosa PE=2 SV=1//6.19004e-180	QRT2; polygalacturonase QRT2
Gh_A08G0530	2.21353	1.42931	1.95186	1.03646	5.34347	4.82049	438.368	483.055	4.75337	5.44158	739.359	770.74	sp|Q96316|BCB3_ARATH Uclacyanin-3 OS=Arabidopsis thaliana GN=UCC3 PE=2 SV=1//8.30056e-32	UCC3; uclacyanin 3
Gh_A08G0587	57.131	58.671	4.81206	4.6781	68.0191	71.132	5.40127	5.72003	60.9379	60.233	1.5297	1.33623	sp|Q9LUH8|HFA6B_ARATH Heat stress transcription factor A-6b OS=Arabidopsis thaliana GN=HSFA6b PE=2 SV=1//5.14788e-128	HSFA6B; heat stress transcription factor A-6b; K09419 heat shock transcription factor, other eukaryote
Gh_A08G0591	1.4537	1.57048	1.31538	0.992824	3.43487	2.75595	17.5663	18.219	1.04457	1.30156	61.2767	64.1111	sp|Q94A20|BI1L_ARATH BI1-like protein OS=Arabidopsis thaliana GN=At4g15470 PE=2 SV=1//2.1661e-63	BIL4; BRZ-INSENSITIVE-LONG HYPOCOTYLS 4
Gh_A08G0600	3.47814	3.11661	3.11298	2.95184	3.64927	2.67878	23.8901	22.0039	3.55362	3.47906	66.4242	63.245	-//-	MARD1; hypothetical protein
Gh_A08G0609	65.7769	72.6251	14.4985	13.3728	61.0326	58.3569	31.8389	34.7861	35.6948	31.7419	30.8159	29.1179	sp|P32869|PSAD_CUCSA Photosystem I reaction center subunit II, chloroplastic OS=Cucumis sativus GN=psaD PE=1 SV=1//1.72407e-106	PSAD-2; photosystem I reaction center subunit D-2; K02692 photosystem I subunit II
Gh_A08G0624	90.031	93.2991	56.5935	58.818	89.8051	84.9727	26.4552	31.6457	97.3524	100.742	17.346	20.0183	sp|P19407|OEC6_SPIOL 6.7 kDa chloroplast outer envelope membrane protein OS=Spinacia oleracea PE=1 SV=1//5.09938e-06	OEP7; outer envelope membrane protein 7
Gh_A08G0683	48.9196	45.2308	14.6599	15.3598	52.9068	53.8513	7.71203	7.70572	50.2372	48.2734	6.43375	7.51672	sp|Q8LEA8|EID1_ARATH Phytochrome A-associated F-box protein OS=Arabidopsis thaliana GN=EID1 PE=1 SV=2//3.70102e-130	EID1; phytochrome A-associated F-box protein EID1
Gh_A08G0693	75.7346	82.3392	364.768	349.449	149.522	158.514	1447.04	1443.08	122.936	133.087	1852.32	1855.04	sp|P32292|ARG2_VIGRR Indole-3-acetic acid-induced protein ARG2 OS=Vigna radiata var. radiata GN=ARG2 PE=2 SV=1//3.61852e-20	late embryogenesis abundant 3-like protein
Gh_A08G0694	83.6713	86.59	104.16	106.085	124.73	120.181	553.077	527.15	125.239	131.913	668.405	685.623	sp|P32292|ARG2_VIGRR Indole-3-acetic acid-induced protein ARG2 OS=Vigna radiata var. radiata GN=ARG2 PE=2 SV=1//5.67586e-21	late embryogenesis abundant 3-like protein
Gh_A08G0714	18.8789	19.4141	87.4233	91.585	27.5929	28.776	253.23	252.498	16.4793	19.3651	316.644	326.415	sp|Q9LEH3|PER15_IPOBA Peroxidase 15 OS=Ipomoea batatas GN=pod PE=1 SV=1//2.05679e-143	PA2; peroxidase 53; K00430 peroxidase [EC:1.11.1.7]
Gh_A08G0730	0.261279	0.61158	2.27166	2.45623	2.05309	1.40861	25.336	23.6673	1.8305	0.570213	58.9768	63.3893	sp|Q5ZLH4|TM230_CHICK Transmembrane protein 230 OS=Gallus gallus GN=TMEM230 PE=2 SV=1//1.14658e-11	hypothetical protein
Gh_A08G0736	841.244	821.556	76.8923	67.9792	900.734	873.248	330.94	321.279	880.353	868.504	270.226	273.906	sp|Q940M4|OCT7_ARATH Organic cation/carnitine transporter 7 OS=Arabidopsis thaliana GN=OCT7 PE=2 SV=1//3.61538e-155	nicotinate transporter
Gh_A08G0747	0.205856	0	0.0842256	0.129014	0.0588212	0.0634182	13.7336	14.7674	0.448689	0.479209	60.1825	66.0494	sp|Q96518|PER16_ARATH Peroxidase 16 OS=Arabidopsis thaliana GN=PER16 PE=1 SV=2//8.05411e-167	peroxidase 16; K00430 peroxidase [EC:1.11.1.7]
Gh_A08G0792	7.62778	7.46675	36.8093	36.2039	7.71091	6.6316	64.4366	61.0707	10.8555	10.417	146.976	142.639	sp|Q8RX87|RFS6_ARATH Probable galactinol--sucrose galactosyltransferase 6 OS=Arabidopsis thaliana GN=RFS6 PE=2 SV=2//0	DIN10; putative galactinol--sucrose galactosyltransferase 6; K06617 raffinose synthase [EC:2.4.1.82]
Gh_A08G0830	407.109	450.682	47.9454	48.9608	345.932	373.565	150.945	154.339	370.169	351.295	57.0534	64.4446	-//-	--
Gh_A08G0907	0.231259	0.202992	7.74696	7.4883	0.3304	0.712442	39.5428	36.8349	1.44017	1.5141	73.4336	72.2996	sp|P46897|ATHB7_ARATH Homeobox-leucine zipper protein ATHB-7 OS=Arabidopsis thaliana GN=ATHB-7 PE=2 SV=2//8.98394e-35	HB-7; homeobox-leucine zipper protein ATHB-7
Gh_A08G0909	0.932978	0.887185	26.1244	26.1904	2.49927	1.52694	111.052	119.394	1.72488	2.79967	295.24	313.687	sp|Q9M276|ATB12_ARATH Homeobox-leucine zipper protein ATHB-12 OS=Arabidopsis thaliana GN=ATHB-12 PE=2 SV=1//7.75262e-39	HB-12; homeobox-leucine zipper protein ATHB-12; K09338 homeobox-leucine zipper protein
Gh_A08G0940	395.962	415.396	128.096	130.714	509.1	527.399	69.6189	64.8071	446.325	484.4	75.8544	77.4385	sp|Q9SV84|NIP51_ARATH Probable aquaporin NIP5-1 OS=Arabidopsis thaliana GN=NIP5-1 PE=2 SV=1//9.15477e-156	NIP5;1; putative aquaporin NIP5-1; K09874 aquaporin NIP
Gh_A08G0957	443.12	430.111	392.517	396.991	470.732	474.139	188.766	191.815	549.791	546.876	125.769	127.375	sp|O82627|SSG1_ANTMA Granule-bound starch synthase 1, chloroplastic/amyloplastic OS=Antirrhinum majus GN=WAXY PE=2 SV=1//0	granule-bound starch synthase 1; K13679 granule-bound starch synthase [EC:2.4.1.242]
Gh_A08G0962	1.08575	2.16365	70.7768	74.6972	3.52165	3.34486	21.2465	21.2291	1.87311	2.43357	8.56189	9.49243	sp|O23090|BH014_ARATH Transcription factor bHLH14 OS=Arabidopsis thaliana GN=BHLH14 PE=2 SV=1//6.36984e-62	transcription factor bHLH14
Gh_A08G1000	50.4398	52.076	21.1933	17.0299	42.7042	46.8264	7.68525	7.22726	69.5388	64.7382	3.20485	3.12652	-//-	--
Gh_A08G1042	0.0666004	0.155893	0.0681237	0.139133	0.47576	0.307765	20.8384	22.7547	0.311066	0.290697	58.3931	62.0925	-//-	hypothetical protein
Gh_A08G1067	66.8979	70.3441	63.3488	61.3766	57.0998	54.7102	174.949	174.964	40.7481	43.0969	334.426	336.594	sp|Q9AT55|METK2_ELAUM S-adenosylmethionine synthase 2 OS=Elaeagnus umbellata GN=SAMS2 PE=2 SV=1//0	SAM1; S-adenosylmethionine synthetase 1; K00789 S-adenosylmethionine synthetase [EC:2.5.1.6]
Gh_A08G1098	108.843	111.426	60.1094	56.2386	113.832	111.525	5.25682	4.45227	94.911	95.4199	1.02643	1.22869	sp|Q9ZNR0|C78A6_ARATH Cytochrome P450 78A6 OS=Arabidopsis thaliana GN=CYP78A6 PE=2 SV=1//0	CYP78A6; cytochrome P450, family 78, subfamily A, polypeptide 6
Gh_A08G1123	100.325	104.327	25.0828	25.5275	79.301	82.4359	30.6339	32.0316	49.2698	53.8782	24.5324	28.3239	sp|O04616|CUT1A_ARATH Protein CURVATURE THYLAKOID 1A, chloroplastic OS=Arabidopsis thaliana GN=CURT1A PE=1 SV=1//1.96242e-64	protein CURVATURE THYLAKOID 1A
Gh_A08G1226	10.5738	10.8542	18.1872	16.9682	11.309	13.1937	59.1144	55.3761	9.0128	12.3761	106.843	116.905	sp|Q8VYK7|ATG8F_ARATH Autophagy-related protein 8f OS=Arabidopsis thaliana GN=ATG8F PE=2 SV=1//3.94623e-60	ATG8F; autophagy-related protein 8f; K08341 GABA(A) receptor-associated protein
Gh_A08G1276	5.14902	5.97556	5.70937	4.65519	6.42912	5.86517	24.5033	27.3044	4.24397	5.72876	68.5879	62.9287	sp|Q9LMM6|BPS1_ARATH Protein BPS1, chloroplastic OS=Arabidopsis thaliana GN=BPS1 PE=2 SV=1//1.40495e-09	BPS1; protein BPS1
Gh_A08G1293	41.4474	47.502	37.8216	35.7483	14.4968	16.1596	37.5785	46.4217	13.9232	11.5101	66.9055	67.6188	-//-	hypothetical protein
Gh_A08G1300	256.862	253.217	23.9924	20.2163	177.446	177.296	31.6524	31.7921	101.971	99.9558	25.676	18.7086	sp|P31336|PST2_GOSHI Photosystem II 5 kDa protein, chloroplastic OS=Gossypium hirsutum GN=PSBT PE=4 SV=1//2.43165e-55	photosystem II 5 kD protein
Gh_A08G1387	0.928991	1.44967	1.66292	1.94072	2.26738	2.02721	32.9305	34.3096	2.22975	3.09745	74.7869	71.616	sp|Q38908|XTH30_ARATH Probable xyloglucan endotransglucosylase/hydrolase protein 30 OS=Arabidopsis thaliana GN=XTH30 PE=2 SV=2//1.77967e-160	XTH30; probable xyloglucan endotransglucosylase/hydrolase 30; K08235 xyloglucan:xyloglucosyl transferase [EC:2.4.1.207]
Gh_A08G1413	72.942	81.3709	52.1728	51.0578	89.2472	83.712	21.1973	17.996	72.3202	72.9958	17.9593	17.0674	-//-	ribonuclease H-like protein
Gh_A08G1434	90.8936	90.5566	16.8156	17.9996	98.9961	98.815	8.63675	8.12206	122.579	119.033	14.8574	15.0073	sp|Q9LQL2|PTR14_ARATH Protein NRT1/ PTR FAMILY 7.3 OS=Arabidopsis thaliana GN=NPF7.3 PE=1 SV=2//0	NRT1.5; nitrate transporter 1.5
Gh_A08G1444	0.158597	0.309359	48.2888	54.0604	1.58611	2.60582	150.441	149.961	0.658443	1.07682	189.241	199.374	sp|Q850K7|EXLB1_ORYSJ Expansin-like B1 OS=Oryza sativa subsp. japonica GN=EXLB1 PE=2 SV=2//1.56104e-110	EXLB1; expansin-like B1
Gh_A08G1457	10.7475	10.395	15.1003	12.6241	9.61858	9.05838	24.5928	25.8887	7.51387	6.54979	52.455	53.7042	sp|O81851|BOI_ARATH E3 ubiquitin-protein ligase BOI OS=Arabidopsis thaliana GN=BOI PE=1 SV=1//9.97455e-18	SBP (S-ribonuclease binding protein) family protein; K19042 E3 ubiquitin-protein ligase BOI and related proteins [EC:6.3.2.19]
Gh_A08G1476	61.0586	61.9702	14.9958	15.4817	48.3357	44.503	14.2335	14.2994	41.9705	44.2227	12.3166	13.6289	-//-	chlorophyll A-B binding family protein
Gh_A08G1489	325.604	349.382	54.5273	46.9109	211.499	222.215	23.9097	28.6796	152.18	136.038	16.709	16.377	-//-	--
Gh_A08G1537	7.5449	7.76796	4.06182	3.11088	7.90218	7.82069	30.6952	31.0731	9.58265	8.08853	60.5664	59.5279	sp|Q766C2|NEP2_NEPGR Aspartic proteinase nepenthesin-2 OS=Nepenthes gracilis GN=nep2 PE=1 SV=1//3.27084e-25	aspartyl protease family protein
Gh_A08G1554	42.8918	38.7769	21.5589	23.6716	43.7821	48.9302	14.7034	12.2982	63.8831	64.8704	11.8254	12.294	sp|P49042|VPE_RICCO Vacuolar-processing enzyme OS=Ricinus communis PE=1 SV=1//0	BETA-VPE; vacuolar-processing enzyme beta; K01369 legumain [EC:3.4.22.34]
Gh_A08G1555	197.759	201.875	96.3407	97.6954	249.717	244.261	42.0063	41.6577	279.376	267.767	18.9599	20.4551	sp|P17407|21KD_DAUCA 21 kDa protein OS=Daucus carota PE=2 SV=1//4.42524e-50	plant invertase/pectin methylesterase inhibitor superfamily protein
Gh_A08G1556	4.30076	5.71981	1.9996	2.75663	8.51849	10.2382	9.85734	12.1222	12.3263	14.3633	70.8011	68.7642	sp|O64864|YLS3_ARATH Protein YLS3 OS=Arabidopsis thaliana GN=YLS3 PE=2 SV=1//1.73242e-06	protease inhibitor/seed storage/LTP family protein
Gh_A08G1619	61.444	63.0947	6.7259	5.68571	62.1525	62.5157	19.2553	18.3726	65.4914	60.3159	7.01654	6.01254	sp|Q9T0D3|HFB2B_ARATH Heat stress transcription factor B-2b OS=Arabidopsis thaliana GN=HSFB2B PE=2 SV=1//1.1049e-83	AT-HSFB2B; heat stress transcription factor B-2b; K09419 heat shock transcription factor, other eukaryote
Gh_A08G1623	31.11	29.3176	126.299	125.869	31.7083	33.0567	140.73	143.56	24.6979	25.7762	272.748	267.784	sp|Q42605|UGE1_ARATH Bifunctional UDP-glucose 4-epimerase and UDP-xylose 4-epimerase 1 OS=Arabidopsis thaliana GN=UGE1 PE=1 SV=2//0	UGE1; bifunctional UDP-glucose 4-epimerase and UDP-xylose 4-epimerase 1; K01784 UDP-glucose 4-epimerase [EC:5.1.3.2]
Gh_A08G1679	102.207	107.091	22.5304	23.9751	96.6138	104.799	39.7903	40.798	70.989	73.6784	45.7195	45.4767	sp|Q41387|PSBW_SPIOL Photosystem II reaction center W protein, chloroplastic OS=Spinacia oleracea GN=psbW PE=1 SV=1//2.33645e-19	PSBW; photosystem II reaction center W protein; K02721 photosystem II PsbW protein
Gh_A08G1734	100.625	104.848	16.503	21.2873	133.754	137.013	58.4628	62.9804	136.169	123.546	35.1301	37.4066	-//-	--
Gh_A08G1769	146.514	136.878	31.1749	28.9584	139.549	148.476	68.1287	79.4719	118.911	120.207	95.4126	87.3977	sp|Q9FGZ9|UBL5_ARATH Ubiquitin-like protein 5 OS=Arabidopsis thaliana GN=UBL5 PE=3 SV=1//1.52045e-43	UBL5; ubiquitin-like protein 5; K13113 ubiquitin-like protein 5
Gh_A08G1784	100.533	103.962	44.524	43.2688	95.2088	93.6073	11.1221	11.4918	119.27	116.671	5.62725	6.16565	sp|Q9SJL9|XTH32_ARATH Probable xyloglucan endotransglucosylase/hydrolase protein 32 OS=Arabidopsis thaliana GN=XTH32 PE=2 SV=1//3.33392e-135	XTR8; xyloglucan endotransglucosylase/hydrolase; K08235 xyloglucan:xyloglucosyl transferase [EC:2.4.1.207]
Gh_A08G1803	51.2009	49.6663	51.4283	48.8382	48.7072	52.7721	21.1988	21.0062	53.3382	52.774	11.7481	13.8405	sp|Q9S9N9|CCR1_ARATH Cinnamoyl-CoA reductase 1 OS=Arabidopsis thaliana GN=CCR1 PE=1 SV=1//2.33785e-89	putative cinnamoyl-CoA reductase
Gh_A08G1806	0	0	0.694861	0.399137	0	0	12.0219	11.7185	0.528812	0.555958	82.5249	75.6506	sp|P22195|PER1_ARAHY Cationic peroxidase 1 OS=Arachis hypogaea GN=PNC1 PE=1 SV=2//1.24486e-150	peroxidase 52; K00430 peroxidase [EC:1.11.1.7]
Gh_A08G1809	97.2072	101.029	62.4735	63.7182	84.6505	90.9192	27.0773	26.2851	119.825	118.714	7.80896	8.32423	sp|P42211|ASPRX_ORYSJ Aspartic proteinase OS=Oryza sativa subsp. japonica GN=RAP PE=2 SV=2//0	APA1; aspartic proteinase A1; K08245 phytepsin [EC:3.4.23.40]
Gh_A08G1850	20.2167	19.2085	10.8954	11.8074	6.83267	7.36665	24.3117	27.7527	6.09192	6.79998	60.902	59.0287	sp|Q945T0|RALF_TOBAC Rapid alkalinization factor OS=Nicotiana tabacum GN=RALF PE=1 SV=1//1.48055e-29	RALFL33; protein ralf-like 33
Gh_A08G1906	11.3887	12.5806	63.9681	55.9314	10.5048	11.8797	125.186	123.799	13.127	11.7442	116.361	124.903	sp|C6TBN2|AKR1_SOYBN Probable aldo-keto reductase 1 OS=Glycine max GN=AKR1 PE=2 SV=1//4.54753e-153	probable aldo-keto reductase 3
Gh_A08G2083	59.2076	59.7433	8.48042	8.09326	66.3261	65.8597	3.9005	4.72361	38.2164	38.2717	11.4363	9.61787	sp|Q8H1Z0|CER3_ARATH Protein ECERIFERUM 3 OS=Arabidopsis thaliana GN=CER3 PE=1 SV=1//0	CER3; protein ECERIFERUM 3
Gh_A08G2184	52.9269	48.9753	27.115	27.5001	60.6054	58.2728	21.8212	19.8233	76.525	74.9843	13.3234	12.8237	-//-	ET2; effector of transcription2
Gh_A08G2194	8.7103	7.98506	11.0414	10.0635	9.86	9.84312	38.234	34.8558	13.7445	12.7301	65.7595	65.2064	sp|Q9FNA9|PDAT1_ARATH Phospholipid:diacylglycerol acyltransferase 1 OS=Arabidopsis thaliana GN=PDAT1 PE=2 SV=1//0	PDAT; phospholipid:diacylglycerol acyltransferase; K00679 phospholipid:diacylglycerol acyltransferase [EC:2.3.1.158]
Gh_A08G2216	56.7805	61.766	14.9415	14.3556	62.9455	68.1067	5.48312	5.6338	68.1037	68.9002	3.07802	4.2341	sp|Q8L9S3|GRXC6_ARATH Glutaredoxin-C6 OS=Arabidopsis thaliana GN=GRXC6 PE=2 SV=2//1.63998e-48	glutaredoxin-C6
Gh_A08G2283	10.707	9.75004	49.5839	45.9035	13.38	12.3156	91.9519	98.9467	6.09331	5.857	106.402	107.489	sp|Q00874|DR100_ARATH DNA-damage-repair/toleration protein DRT100 OS=Arabidopsis thaliana GN=DRT100 PE=2 SV=2//5.35329e-08	leucine-rich repeat (LRR) family protein
Gh_A08G2528	24.4008	25.1044	18.0945	16.9008	32.2144	31.9628	10.4156	10.8962	56.2357	54.57	8.88493	9.07729	sp|Q9FMP3|DPYS_ARATH Dihydropyrimidinase OS=Arabidopsis thaliana GN=PYD2 PE=1 SV=1//0	PYD2; pyrimidine 2; K01464 dihydropyrimidinase [EC:3.5.2.2]
Gh_A08G2566	55.078	58.4981	34.204	32.4203	50.159	49.3883	18.0584	16.8399	64.6427	66.8427	13.7715	14.1309	sp|Q9SK03|RAP27_ARATH Ethylene-responsive transcription factor RAP2-7 OS=Arabidopsis thaliana GN=RAP2-7 PE=2 SV=2//3.21588e-105	RAP2.7; TARGET OF EARLY ACTIVATION TAGGED 1; K09284 AP2-like factor, euAP2 lineage
Gh_A09G0036	1.22001	1.29805	54.2275	56.4766	2.29763	2.13551	39.5062	37.4216	2.41743	2.58186	34.6949	36.0963	sp|Q4UKR8|HSPC2_RICFE Small heat shock protein C2 OS=Rickettsia felis (strain ATCC VR-1525 / URRWXCal2) GN=hspC2 PE=3 SV=1//4.94827e-10	ACD32.1; alpha-crystallin domain 32.1
Gh_A09G0061	0.284236	0.266127	0.930358	0.593788	0.730958	1.007	32.3396	32.9698	0.973545	1.03386	92.9582	100.916	sp|Q38967|AAP2_ARATH Amino acid permease 2 OS=Arabidopsis thaliana GN=AAP2 PE=1 SV=1//0	AAP2; amino acid permease 2
Gh_A09G0073	15.329	17.2713	77.2285	82.3906	21.2782	20.5086	39.4273	40.4544	21.5764	20.1239	16.1651	16.9707	sp|Q9LYT3|TT12_ARATH Protein TRANSPARENT TESTA 12 OS=Arabidopsis thaliana GN=TT12 PE=2 SV=1//0	TT12; protein TRANSPARENT TESTA 12; K03327 multidrug resistance protein, MATE family
Gh_A09G0334	5.58556	6.4311	14.9781	16.3991	8.10948	9.90592	16.5904	16.5194	8.36698	7.86303	97.8657	95.1256	sp|Q9FKS8|LHT1_ARATH Lysine histidine transporter 1 OS=Arabidopsis thaliana GN=LHT1 PE=1 SV=1//0	LHT1; Lysine histidine transporter 1
Gh_A09G0375	3.26598	2.59921	5.07783	6.27703	3.73288	3.82338	53.3745	60.3595	5.49151	5.51206	104.679	109.085	-//-	peptidoglycan-binding LysM domain-containing protein
Gh_A09G0477	18.2837	17.9109	82.5051	79.5571	19.4832	17.816	22.4639	22.2306	15.0191	14.4765	12.8304	14.3458	sp|Q8GZ13|BEE1_ARATH Transcription factor BEE 1 OS=Arabidopsis thaliana GN=BEE1 PE=2 SV=1//2.0846e-57	BEE1; transcription factor BEE 1
Gh_A09G0491	6.84591	5.67015	10.2344	10.0111	8.87789	9.40948	49.1584	58.7785	11.806	11.033	104.726	99.8548	sp|Q9ZQF9|MBR1_ARATH E3 ubiquitin-protein ligase MBR1 OS=Arabidopsis thaliana GN=MBR1 PE=1 SV=1//1.69309e-23	RING/U-box superfamily protein
Gh_A09G0524	130.924	134.019	141.471	144.926	94.4668	95.0427	25.7639	24.7625	65.8932	68.0876	13.2676	13.2099	-//-	heavy-metal-associated domain-containing protein
Gh_A09G0565	8.80323	7.20611	9.57711	8.23854	9.37834	8.07335	32.2377	30.3785	7.76383	7.25544	48.7514	52.9953	sp|Q9LSW8|ETFB_ARATH Electron transfer flavoprotein subunit beta, mitochondrial OS=Arabidopsis thaliana GN=ETFB PE=1 SV=1//4.69538e-142	ETFBETA; electron transfer flavoprotein subunit beta
Gh_A09G0573	42.6498	53.7871	117.281	117.666	91.9912	89.8994	287.4	279.61	80.1955	81.5619	429.857	433.363	sp|O22788|PXG3_ARATH Probable peroxygenase 3 OS=Arabidopsis thaliana GN=PXG3 PE=1 SV=1//2.7692e-109	ATS1; peroxygenase 1; K17991 peroxygenase [EC:1.11.2.3]
Gh_A09G0577	8.72396	8.23508	35.9572	33.0439	12.3004	13.2177	84.54	83.6753	12.0681	11.1113	67.1799	69.9212	sp|Q94AR8|LEUC_ARATH 3-isopropylmalate dehydratase large subunit OS=Arabidopsis thaliana GN=IIL1 PE=1 SV=1//0	IIL1; 3-isopropylmalate dehydratase; K01703 3-isopropylmalate/(R)-2-methylmalate dehydratase large subunit [EC:4.2.1.33 4.2.1.35]
Gh_A09G0607	21.4385	19.2787	30.4397	31.2214	22.3561	21.3321	75.6198	71.4324	22.6405	24.0753	111.342	114.021	sp|Q9ZPI5|MFP2_ARATH Peroxisomal fatty acid beta-oxidation multifunctional protein MFP2 OS=Arabidopsis thaliana GN=MFP2 PE=1 SV=1//0	MFP2; fatty acid beta-oxidation multifunctional protein MFP2; K10527 enoyl-CoA hydratase/3-hydroxyacyl-CoA dehydrogenase [EC:4.2.1.17 1.1.1.35 1.1.1.211]
Gh_A09G0635	0.0374283	0	47.9703	50.2764	5.45433	7.84079	353.794	365.885	1.28197	1.52476	351.033	369.769	sp|P52407|E13B_HEVBR Glucan endo-1,3-beta-glucosidase, basic vacuolar isoform OS=Hevea brasiliensis GN=HGN1 PE=1 SV=2//4.08902e-167	putative beta-1,3-endoglucanase
Gh_A09G0643	8.99021	9.067	17.9777	20.623	11.6466	11.7108	62.7154	60.5947	5.9857	5.21522	23.163	23.5677	sp|Q9LSM9|SCP33_ARATH Serine carboxypeptidase-like 33 OS=Arabidopsis thaliana GN=SCPL33 PE=2 SV=2//0	scpl33; protein serine carboxypeptidase-like 33; K16297 serine carboxypeptidase-like clade II [EC:3.4.16.-]
Gh_A09G0883	291.27	309.088	55.7451	61.5498	284.622	295.343	360.8	389.042	336.301	343.375	364.527	387.628	sp|Q8LA14|PSK6_ARATH Putative phytosulfokines 6 OS=Arabidopsis thaliana GN=PSK6 PE=2 SV=2//3.21241e-14	PSK3; Phytosulfokine 3 precursor
Gh_A09G0884	10.4683	11.6186	25.0606	23.7301	11.3647	10.5375	33.8984	34.4703	10.8982	10.0457	51.915	51.0871	sp|Q9SGD6|AROD6_ARATH Arogenate dehydratase/prephenate dehydratase 6, chloroplastic OS=Arabidopsis thaliana GN=ADT6 PE=1 SV=1//0	ADT6; arogenate dehydratase 6; K05359 arogenate/prephenate dehydratase [EC:4.2.1.91 4.2.1.51]
Gh_A09G0916	8.29376	8.14212	10.688	9.40403	9.12083	9.53947	31.5346	31.2476	9.00467	8.89135	63.4832	64.934	sp|Q9SEA0|CCS_CITSI Capsanthin/capsorubin synthase, chromoplast OS=Citrus sinensis GN=CCS PE=3 SV=1//0	LYC; lycopene beta cyclase; K06443 lycopene beta-cyclase [EC:5.5.1.19]
Gh_A09G0950	97.4258	101.803	23.2661	24.8432	97.7529	96.5039	56.7647	57.0571	96.2557	100.703	31.777	29.6693	sp|Q04960|DNJH_CUCSA DnaJ protein homolog OS=Cucumis sativus GN=DNAJ1 PE=2 SV=1//0	ATJ3; chaperone protein dnaJ 3; K09503 DnaJ homolog subfamily A member 2
Gh_A09G0986	70.4027	73.5564	44.51	42.3761	84.0238	95.4199	28.7448	28.3603	100.215	98.0766	18.4809	16.9913	sp|Q9M1E7|TET3_ARATH Tetraspanin-3 OS=Arabidopsis thaliana GN=TET3 PE=2 SV=1//1.1673e-134	TET3; tetraspanin3
Gh_A09G1020	17.9358	17.9857	75.1637	75.4575	13.493	14.7389	22.6005	21.8077	11.3501	10.3658	17.798	18.7373	sp|Q9LHN8|F6H1_ARATH Feruloyl CoA ortho-hydroxylase 1 OS=Arabidopsis thaliana GN=F6&apos;H1 PE=1 SV=1//8.82335e-104	feruloyl CoA ortho-hydroxylase 1
Gh_A09G1053	17.2781	17.3709	213.792	188.227	9.51519	10.7864	19.9281	18.2315	15.1682	15.227	14.1977	13.0115	sp|Q9FQY8|COMT1_CAPAN Caffeic acid 3-O-methyltransferase OS=Capsicum annuum GN=COMT PE=2 SV=2//1.25744e-129	OMT1; caffeic acid/5-hydroxyferulic acid O-methyltransferase; K13066 caffeic acid 3-O-methyltransferase [EC:2.1.1.68]
Gh_A09G1066	80.6383	88.0449	12.4818	14.5858	66.5006	68.2098	32.6928	35.4862	37.0169	43.7445	31.4094	31.0998	sp|Q39195|PST2_ARATH Photosystem II 5 kDa protein, chloroplastic OS=Arabidopsis thaliana GN=PSBT PE=3 SV=2//1.68167e-10	PSBTN; photosystem II subunit T
Gh_A09G1126	0.23425	0.411235	59.0233	58.0711	7.41857	7.09627	407.104	421.103	11.488	7.55478	277.867	268.244	sp|P52408|E13B_PRUPE Glucan endo-1,3-beta-glucosidase, basic isoform OS=Prunus persica GN=GNS1 PE=3 SV=1//1.45422e-128	BG3; beta-1,3-glucanase 3
Gh_A09G1143	74.2245	69.4003	3.77631	3.47273	64.656	64.5726	7.49358	7.81928	51.8846	50.5519	4.88372	4.37184	sp|Q9FNB0|CHLH_ARATH Magnesium-chelatase subunit ChlH, chloroplastic OS=Arabidopsis thaliana GN=CHLH PE=1 SV=1//0	GUN5; magnesium chelatase subunit H; K03403 magnesium chelatase subunit H [EC:6.6.1.1]
Gh_A09G1148	4.97485	4.57758	12.8444	16.3059	3.97043	4.80921	58.2438	60.5713	4.05957	4.04333	47.5125	46.6497	-//-	hypothetical protein
Gh_A09G1182	3.77631	2.83433	21.3707	21.8232	5.57113	3.92005	78.9156	74.1628	2.30057	2.20965	98.0149	99.7464	sp|A7PW81|PGIP_VITVI Polygalacturonase inhibitor OS=Vitis vinifera GN=pgip PE=1 SV=1//5.42228e-152	PGIP1; polygalacturonase inhibitor 1
Gh_A09G1221	25.0402	27.5958	32.2787	36.8815	26.7465	26.16	87.9846	88.696	22.5668	25.3413	95.6869	100.443	sp|Q9LMR5|FK126_ARATH F-box/kelch-repeat protein At1g15670 OS=Arabidopsis thaliana GN=At1g15670 PE=2 SV=1//1.87889e-56	F-box protein KMD
Gh_A09G1252	48.886	46.6205	7.6444	7.01051	52.376	56.0781	9.52191	8.38103	63.4575	63.1553	6.87247	7.37055	-//-	hypothetical protein
Gh_A09G1353	3.27185	2.33648	38.2883	36.5505	24.5608	21.6114	3379.54	3414.06	49.4709	51.3952	4951.87	4812.62	sp|Q9SMH2|TLP1_CASSA Thaumatin-like protein 1 OS=Castanea sativa GN=TL1 PE=2 SV=1//5.56201e-101	pathogenesis-related thaumatin-like protein
Gh_A09G1400	5.59444	7.5929	55.5889	51.4137	7.05244	7.67601	33.3699	32.2958	9.73454	8.8919	32.0741	34.0007	sp|Q08937|ROC2_NICSY 29 kDa ribonucleoprotein B, chloroplastic OS=Nicotiana sylvestris PE=2 SV=1//5.19775e-96	chloroplast RNA binding protein; K11294 nucleolin
Gh_A09G1413	32.2531	32.9083	40.4832	42.4512	36.0369	36.3055	110.82	116.498	39.546	41.0818	156.234	167.939	sp|P0CH33|UBQ11_ARATH Polyubiquitin 11 OS=Arabidopsis thaliana GN=UBQ11 PE=1 SV=1//4.10933e-103	UBQ11; ubiquitin 11; K08770 ubiquitin C
Gh_A09G1440	2.87952	3.10902	64.7984	63.0359	5.73638	6.24716	24.9598	22.4369	3.53594	3.18638	17.8088	18.3191	sp|Q9M345|LRK42_ARATH L-type lectin-domain containing receptor kinase IV.2 OS=Arabidopsis thaliana GN=LECRK42 PE=2 SV=1//0	L-type lectin-domain containing receptor kinase IV.2
Gh_A09G1442	56.9851	59.6004	7.69846	8.16779	49.1559	49.8357	20.8521	19.9659	30.4352	26.3091	14.7561	15.4237	-//-	hypothetical protein
Gh_A09G1505	48.9806	51.4506	7.43546	7.77371	76.4076	74.5143	7.16078	4.62965	63.0533	65.7234	5.02475	3.86903	-//-	hypothetical protein
Gh_A09G1506	1083.61	1132.3	68.7611	61.9492	835.685	906.455	66.9046	62.1993	567.071	619.149	15.4347	13.982	-//-	Bifunctional inhibitor/lipid-transfer protein/seed storage 2S albumin superfamily protein
Gh_A09G1509	2.40469	2.81435	2.70565	3.01413	3.26379	3.14846	66.9229	66.1509	1.68471	1.92426	89.4478	89.0129	sp|Q9SR36|GSTU8_ARATH Glutathione S-transferase U8 OS=Arabidopsis thaliana GN=GSTU8 PE=2 SV=1//3.37784e-83	GSTU8; glutathione S-transferase TAU 8; K00799 glutathione S-transferase [EC:2.5.1.18]
Gh_A09G1529	203.892	199.426	74.9871	73.2737	128.328	128.547	62.5799	63.3819	134.406	130.684	28.4876	27.0469	sp|Q39196|PIP14_ARATH Probable aquaporin PIP1-4 OS=Arabidopsis thaliana GN=PIP1.4 PE=1 SV=1//2.34939e-174	PIP1;4; plasma membrane intrinsic protein 1;4; K09872 aquaporin PIP
Gh_A09G1530	5.88748	7.0561	25.044	28.1466	6.83429	5.9296	96.9073	96.5699	5.24405	6.30085	142.328	136.562	sp|Q9FEL7|LAX2_MEDTR Auxin transporter-like protein 2 OS=Medicago truncatula GN=LAX2 PE=2 SV=1//0	LAX1; auxin transporter-like protein 1; K13946 auxin influx carrier (AUX1 LAX family)
Gh_A09G1537	312.338	307.103	199.997	206.187	333.049	341.777	88.3779	87.5531	364.669	366.97	39.006	39.1063	sp|Q93Z81|CAX3_ARATH Vacuolar cation/proton exchanger 3 OS=Arabidopsis thaliana GN=CAX3 PE=1 SV=1//0	CAX3; vacuolar cation/proton exchanger 3; K07300 Ca2+:H+ antiporter
Gh_A09G1573	8.0831	8.8563	24.1003	25.3292	10.3198	12.4508	235.255	225.417	19.0105	14.0123	358.993	368.172	-//-	--
Gh_A09G1579	168.508	187.509	40.4283	43.6805	119.743	117.958	17.3381	20.5957	54.1174	59.5589	11.5259	12.2973	-//-	--
Gh_A09G1681	6.0905	13.4337	120.043	124.054	11.3789	6.49489	36.344	44.4316	12.3997	16.7	31.9635	33.5754	-//-	hypothetical protein
Gh_A09G1721	6.35063	6.80188	11.7319	11.6186	7.58843	5.86932	36.6752	35.1916	8.74862	7.44777	49.5009	51.8261	sp|Q9LDX3|UTR4_ARATH UDP-galactose/UDP-glucose transporter 4 OS=Arabidopsis thaliana GN=UTR4 PE=2 SV=1//0	UDP-galactose/UDP-glucose transporter 4; K15277 solute carrier family 35 (adenosine 3'-phospho 5'-phosphosulfate transporter), member B3
Gh_A09G1803	16.6798	15.6526	30.4932	34.3068	15.8581	17.6113	144.647	143.439	12.8426	12.7076	77.5239	80.1968	sp|Q944R1|PLY15_ARATH Probable pectate lyase 15 OS=Arabidopsis thaliana GN=At4g13710 PE=2 SV=1//0	probable pectate lyase 15; K01728 pectate lyase [EC:4.2.2.2]
Gh_A09G1825	96.5144	110.012	17.0884	16.1889	102.663	102.78	10.2795	14.4392	63.9275	62.3771	7.88886	6.08762	sp|O48845|CYB5B_ARATH Cytochrome b5 isoform B OS=Arabidopsis thaliana GN=CYTB5-B PE=1 SV=1//8.94455e-74	CB5-B; cytochrome B5 isoform B
Gh_A09G1830	70.9814	80.507	40.2691	38.6636	82.3057	80.4986	19.8485	21.072	96.1855	98.6813	21.3527	24.8293	sp|Q9SAK5|APL_ARATH Myb family transcription factor APL OS=Arabidopsis thaliana GN=APL PE=2 SV=2//4.66366e-66	myb family transcription factor
Gh_A09G1853	45.1266	44.9584	19.5223	23.8215	53.3802	53.8148	20.494	18.1911	63.4575	55.5369	15.1438	12.974	-//-	RNase H domain-containing protein
Gh_A09G1859	71.7835	77.6297	5.89653	6.09637	71.3559	70.5214	40.2664	41.9385	57.2383	57.8057	23.1596	24.9744	sp|Q9FJL3|FKB65_ARATH Peptidyl-prolyl cis-trans isomerase FKBP65 OS=Arabidopsis thaliana GN=FKBP65 PE=1 SV=1//0	ROF2; peptidyl-prolyl cis-trans isomerase FKBP65; K01802 peptidylprolyl isomerase [EC:5.2.1.8]
Gh_A09G1881	10.4384	8.92012	150.158	154.203	14.2032	11.2297	43.273	42.3059	15.7354	16.6335	24.5324	32.4635	-//-	--
Gh_A09G1924	70.0019	68.9749	12.7008	12.4998	57.7188	55.9928	10.3536	10.7212	50.0095	54.8512	28.9955	25.7931	sp|Q9LIK5|CML11_ARATH Calmodulin-like protein 11 OS=Arabidopsis thaliana GN=CML11 PE=2 SV=1//7.61551e-83	CML11; calmodulin-like protein 11; K13448 calcium-binding protein CML
Gh_A09G1937	7.25205	7.58679	20.1949	18.9839	11.0376	12.6297	54.8803	61.651	13.5487	15.4177	93.5406	93.961	sp|Q9XIW0|CIPK7_ARATH CBL-interacting serine/threonine-protein kinase 7 OS=Arabidopsis thaliana GN=CIPK7 PE=1 SV=1//3.80097e-143	CIPK7; CBL-interacting serine/threonine-protein kinase 7
Gh_A09G1945	77.9938	77.0987	49.3539	33.7529	94.8515	97.9656	11.6792	12.2333	64.2578	64.0036	8.84832	8.40177	sp|O24542|AX22D_VIGRR Auxin-induced protein 22D OS=Vigna radiata var. radiata GN=AUX22D PE=2 SV=1//6.49981e-86	ATAUX2-11; auxin-responsive protein IAA4; K14484 auxin-responsive protein IAA
Gh_A09G1947	914.081	910.141	330.059	319.717	1089.64	1090.23	177.247	180.901	913.198	909.3	86.1632	83.5447	sp|Q38832|IAA14_ARATH Auxin-responsive protein IAA14 OS=Arabidopsis thaliana GN=IAA14 PE=1 SV=2//2.33442e-107	IAA14; auxin-responsive protein IAA14; K14484 auxin-responsive protein IAA
Gh_A09G2004	80.6494	78.3605	4.44711	3.5195	80.1286	81.0332	29.7924	30.3958	74.9644	65.1533	19.091	15.8649	sp|Q9SL05|PGR5_ARATH Protein PROTON GRADIENT REGULATION 5, chloroplastic OS=Arabidopsis thaliana GN=PGR5 PE=1 SV=1//8.16636e-51	PGR5; protein PROTON GRADIENT REGULATION 5
Gh_A09G2047	56.9719	57.9922	49.633	47.166	61.0875	60.5857	10.4069	12.5631	44.8824	43.4384	5.55204	5.62999	-//-	hypothetical protein
Gh_A09G2048	1.21068	1.10205	0.0687982	0.210765	4.42032	2.38289	10.0876	8.66862	3.14146	2.74003	73.3235	74.1167	sp|B9HMP5|CSPLD_POPTR CASP-like protein 1D1 OS=Populus trichocarpa GN=POPTRDRAFT_820933 PE=3 SV=2//1.98326e-46	hypothetical protein
Gh_A09G2067	0.772359	0.862849	0.969574	0.806754	3.56119	3.21761	51.6775	50.1133	3.4161	3.65211	365.522	354.893	sp|Q9FGY1|BXL1_ARATH Beta-D-xylosidase 1 OS=Arabidopsis thaliana GN=BXL1 PE=1 SV=1//0	BXL1; bifunctional {beta}-D-xylosidase/{alpha}-L-arabinofuranosidase
Gh_A09G2077	1.81499	2.91317	576.045	587.107	11.2613	13.8189	215.958	223.958	2.82571	6.56398	241.408	246.303	sp|P42736|RAP23_ARATH Ethylene-responsive transcription factor RAP2-3 OS=Arabidopsis thaliana GN=RAP2-3 PE=1 SV=2//6.909e-50	EBP; ethylene-responsive transcription factor RAP2-3; K09286 EREBP-like factor
Gh_A09G2206	2.47027	2.13942	6.26639	5.90884	3.8822	3.84314	61.9611	60.9417	2.61522	3.45031	80.1437	78.4148	-//-	mitochondrial import inner membrane translocase subunit Tim17/Tim22/Tim23 family protein
Gh_A09G2213	14.7379	13.206	99.5418	106.509	24.0828	25.1136	124.393	116.252	24.2357	22.1797	105.163	101.805	sp|Q9ZTP3|EIN4_ARATH Protein EIN4 OS=Arabidopsis thaliana GN=EIN4 PE=1 SV=1//7.76457e-98	EIN4; protein EIN4; K14509 ethylene receptor [EC:2.7.13.-]
Gh_A09G2229	142.658	137.044	7.80824	6.87631	162.892	175.515	37.849	35.7637	195.933	202.157	15.0458	15.4714	sp|P93735|ELIP1_ARATH Early light-induced protein 1, chloroplastic OS=Arabidopsis thaliana GN=ELIP1 PE=1 SV=1//1.19977e-56	ELIP1; chlorophyll A-B binding, early light-inducible protein
Gh_A09G2231	9.53023	8.61885	39.879	39.3661	9.95868	9.64507	41.1917	39.4073	9.38067	8.07884	52.2494	57.2742	sp|Q3L181|PERR_RAUSE Perakine reductase OS=Rauvolfia serpentina GN=PR PE=1 SV=1//1.18871e-161	probable aldo-keto reductase 2
Gh_A09G2314	227.218	227.538	30.1785	34.321	253.805	242.73	61.5922	62.2071	231.881	230.923	53.4726	51.5044	sp|Q96288|BBX24_ARATH B-box zinc finger protein 24 OS=Arabidopsis thaliana GN=BBX24 PE=1 SV=1//8.60375e-96	STO; salt tolerance protein
Gh_A09G2318	0.963221	1.06798	3.26689	4.07742	3.18688	2.81122	22.8755	24.471	2.6046	2.28653	50.4828	51.5976	sp|P27054|CHI4_PHAVU Endochitinase PR4 OS=Phaseolus vulgaris GN=CHI4 PE=2 SV=1//1.77008e-98	EP3; chitinase class IV; K01183 chitinase [EC:3.2.1.14]
Gh_A09G2368	151.548	150.264	6.54927	7.10742	161.216	164.159	7.93223	8.84292	141.711	132.334	3.69183	3.5497	sp|O82627|SSG1_ANTMA Granule-bound starch synthase 1, chloroplastic/amyloplastic OS=Antirrhinum majus GN=WAXY PE=2 SV=1//0	granule-bound starch synthase 1; K13679 granule-bound starch synthase [EC:2.4.1.242]
Gh_A09G2381	26.8825	26.6277	27.5964	28.6865	31.2605	30.1741	77.1915	78.0456	32.3065	29.7215	124.095	124.594	sp|Q9LVI9|DPYD_ARATH Dihydropyrimidine dehydrogenase (NADP(+)), chloroplastic OS=Arabidopsis thaliana GN=PYD1 PE=1 SV=1//0	PYD1; putative dihydropyrimidine dehydrogenase; K00207 dihydropyrimidine dehydrogenase (NADP+) [EC:1.3.1.2]
Gh_A09G2394	143.319	152.678	24.7198	27.7551	130.38	130.383	42.5943	42.395	108.945	104.61	34.2083	33.8344	sp|Q93X17|SNAK2_SOLTU Snakin-2 OS=Solanum tuberosum GN=SN2 PE=1 SV=1//9.72044e-22	GASA3; gibberellin-regulated protein 3
Gh_A09G2418	7.05655	8.62849	3.17805	2.7503	2.4828	1.46009	24.0345	23.0504	3.6074	3.52442	76.2896	81.9889	sp|Q39101|FRI1_ARATH Ferritin-1, chloroplastic OS=Arabidopsis thaliana GN=FER1 PE=2 SV=1//2.19261e-80	FER1; ferretin 1; K00522 ferritin heavy chain [EC:1.16.3.2]
Gh_A09G2475	0.519949	0.767273	0.786199	0.708397	1.00123	1.00984	71.1127	73.7465	1.61899	1.54587	162.503	162.249	sp|P49078|ASNS1_ARATH Asparagine synthetase [glutamine-hydrolyzing] 1 OS=Arabidopsis thaliana GN=ASN1 PE=2 SV=2//0	ASN1; asparagine synthetase [glutamine-hydrolyzing]; K01953 asparagine synthase (glutamine-hydrolysing) [EC:6.3.5.4]
Gh_A10G0204	9.44808	10.3266	7.66744	5.95392	9.59394	10.9451	41.1899	45.0962	9.36058	9.9973	105.978	104.833	sp|O65416|SKI27_ARATH F-box protein SKIP27 OS=Arabidopsis thaliana GN=SKIP27 PE=1 SV=2//2.76991e-33	F-box stress induced protein 2
Gh_A10G0212	41.3502	43.0366	18.4289	18.0479	69.6264	61.8741	19.8575	20.6493	59.3189	71.9791	13.0766	10.0981	-//-	Wound-responsive family protein
Gh_A10G0238	15.2848	13.5408	22.9087	23.8374	9.78132	7.60275	83.8515	101.956	6.11439	6.71782	413.78	421.801	sp|P24805|TSJT1_TOBAC Stem-specific protein TSJT1 OS=Nicotiana tabacum GN=TSJT1 PE=2 SV=1//3.0292e-30	aluminum induced protein with YGL and LRDR motifs
Gh_A10G0257	29.4523	30.913	159.544	160.589	62.2556	54.8671	536.234	570.247	35.9731	38.6894	486.047	514.642	sp|Q01197|E6_GOSHI Protein E6 OS=Gossypium hirsutum GN=E6 PE=2 SV=1//5.2791e-29	--
Gh_A10G0259	253.559	267.053	29.0517	25.3643	252.39	254.769	71.7683	70.2379	191.148	190.183	44.9414	46.39	sp|P21727|TPT_PEA Triose phosphate/phosphate translocator, chloroplastic OS=Pisum sativum PE=1 SV=1//0	APE2; triose phosphate/phosphate translocator TPT; K15283 solute carrier family 35, member E1
Gh_A10G0264	20.8746	20.5345	10.768	9.86829	13.4977	14.414	46.9985	54.0438	10.3661	13.3528	57.0767	62.5896	sp|Q9SGP6|GRXC9_ARATH Glutaredoxin-C9 OS=Arabidopsis thaliana GN=GRXC9 PE=1 SV=1//2.6762e-40	GRX480; glutaredoxin-GRX480
Gh_A10G0303	0.0905766	0.318022	0.0926482	0.189221	0	0	17.215	14.5371	0.141017	0.658913	54.4332	54.4312	-//-	hypothetical protein
Gh_A10G0361	1777.68	1813.74	53.5437	44.2883	1603.2	1651.34	247.254	246.981	981.555	993.292	139.023	141.106	sp|P27493|CB22_TOBAC Chlorophyll a-b binding protein 21, chloroplastic OS=Nicotiana tabacum GN=CAB21 PE=2 SV=1//2.68925e-180	LHB1B1; light-harvesting chlorophyll protein complex II subunit B1; K08912 light-harvesting complex II chlorophyll a/b binding protein 1
Gh_A10G0456	6.54349	6.10905	3.44876	3.62615	7.99276	6.96317	33.1305	31.1258	5.5603	5.81394	79.1424	72.0873	sp|O24145|4CL1_TOBAC 4-coumarate--CoA ligase 1 OS=Nicotiana tabacum GN=4CL1 PE=2 SV=1//0	4CL2; 4-coumarate--CoA ligase 2; K01904 4-coumarate--CoA ligase [EC:6.2.1.12]
Gh_A10G0479	134.336	133.437	79.1563	79.1179	134.259	129.23	57.9687	63.2557	123.213	128.653	19.4756	21.2901	sp|Q4R7Y5|DNJB6_MACFA DnaJ homolog subfamily B member 6 OS=Macaca fascicularis GN=DNAJB6 PE=2 SV=1//8.09199e-16	chaperone DnaJ-domain containing protein
Gh_A10G0539	814.396	808.982	141.001	138.808	744.985	785.334	82.5102	79.221	755.777	764.579	23.8969	23.4734	sp|Q9FZ62|PPSP2_ARATH Inorganic pyrophosphatase 2 OS=Arabidopsis thaliana GN=At1g17710 PE=2 SV=1//9.62423e-131	PS2; inorganic pyrophosphatase 1; K13248 pyridoxal phosphate phosphatase PHOSPHO2 [EC:3.1.3.74]
Gh_A10G0549	45.846	42.0634	28.0683	27.5442	43.1249	43.6086	9.34561	8.46316	57.9349	60.568	10.4926	10.5611	sp|Q9SSM3|JAL19_ARATH Jacalin-related lectin 19 OS=Arabidopsis thaliana GN=JAL19 PE=2 SV=1//2.74528e-80	Mannose-binding lectin superfamily protein
Gh_A10G0550	3.44151	2.27659	17.2338	15.5357	4.14728	4.28701	44.5348	43.591	3.02844	4.09281	59.3402	61.1924	sp|O04373|ILL4_ARATH IAA-amino acid hydrolase ILR1-like 4 OS=Arabidopsis thaliana GN=ILL4 PE=1 SV=2//0	IAR3; IAA-amino acid hydrolase IAR3; K14664 IAA-amino acid hydrolase [EC:3.5.1.-]
Gh_A10G0575	71.4386	70.6922	82.12	83.1516	68.0239	67.0187	15.8663	14.6786	82.749	82.0259	7.75006	9.43064	sp|Q8LAL2|IAA26_ARATH Auxin-responsive protein IAA26 OS=Arabidopsis thaliana GN=IAA26 PE=1 SV=2//1.3956e-08	PAP1; phytochrome-associated protein 1; K14484 auxin-responsive protein IAA
Gh_A10G0603	767.957	768.54	398.897	390.283	720.867	726.836	214.072	221.064	656.725	658.143	134.908	136.222	sp|Q9FN03|UVR8_ARATH Ultraviolet-B receptor UVR8 OS=Arabidopsis thaliana GN=UVR8 PE=1 SV=1//0	UVR8; ultraviolet-B receptor UVR8
Gh_A10G0618	130.782	134.557	13.6594	12.526	110.059	112.827	24.4811	25.7687	90.2989	83.8543	23.1458	21.142	sp|P12858|G3PA_PEA Glyceraldehyde-3-phosphate dehydrogenase A, chloroplastic OS=Pisum sativum GN=GAPA PE=2 SV=2//0	GAPA; glyceraldehyde-3-phosphate dehydrogenase A subunit; K05298 glyceraldehyde-3-phosphate dehydrogenase (NADP+) (phosphorylating) [EC:1.2.1.13]
Gh_A10G0635	23.0081	21.2014	24.9199	24.9619	27.5278	28.5268	78.1072	75.2225	29.4939	26.886	126.198	120.993	sp|Q6R3K6|YSL6_ARATH Probable metal-nicotianamine transporter YSL6 OS=Arabidopsis thaliana GN=YSL6 PE=2 SV=2//0	YSL6; putative metal-nicotianamine transporter YSL6
Gh_A10G0692	6.33888	6.25148	20.1544	20.3034	6.36478	7.23774	37.3104	37.9435	9.79985	9.02915	59.2952	57.5612	sp|Q39002|TLC1_ARATH ADP,ATP carrier protein 1, chloroplastic OS=Arabidopsis thaliana GN=AATP1 PE=1 SV=2//0	NTT1; ADP,ATP carrier protein 1; K03301 ATP:ADP antiporter, AAA family
Gh_A10G0827	15.8271	17.2401	8.14329	8.56472	16.1418	18.5048	33.4068	30.8363	15.8829	18.8657	112.105	110.58	sp|P22335|HSF24_SOLPE Heat shock factor protein HSF24 OS=Solanum peruvianum GN=HSF24 PE=2 SV=1//2.81111e-108	HSF4; heat stress transcription factor B-1; K09419 heat shock transcription factor, other eukaryote
Gh_A10G0878	73.9788	72.429	43.6562	43.6892	67.0746	64.9754	22.9005	20.9304	88.8183	84.1407	7.53779	8.23138	-//-	Lactoylglutathione lyase / glyoxalase I family protein
Gh_A10G1039	71.8493	67.9019	5.21668	6.13688	66.9767	65.9892	6.11918	5.75452	70.5083	68.6813	5.03418	4.34574	sp|Q9LY74|BQMT_ARATH 2-methyl-6-phytyl-1,4-hydroquinone methyltransferase, chloroplastic OS=Arabidopsis thaliana GN=VTE3 PE=1 SV=1//0	APG1; MPBQ/MSBQ methyltransferase; K12502 MPBQ/MSBQ methyltransferase [EC:2.1.1.295]
Gh_A10G1076	17.7939	21.2356	43.0665	42.0558	19.0353	18.9477	83.0715	83.1656	21.016	18.4496	123.677	124.946	sp|Q56WD9|THIK2_ARATH 3-ketoacyl-CoA thiolase 2, peroxisomal OS=Arabidopsis thaliana GN=PED1 PE=1 SV=2//0	PKT3; 3-ketoacyl-CoA thiolase 2; K07513 acetyl-CoA acyltransferase 1 [EC:2.3.1.16]
Gh_A10G1188	51.2544	51.2262	4.66015	3.82407	56.7219	60.7789	15.147	18.6957	62.3175	64.7471	7.67629	7.27471	sp|Q7NML9|CLPS_GLOVI ATP-dependent Clp protease adapter protein ClpS OS=Gloeobacter violaceus (strain PCC 7421) GN=clpS PE=3 SV=1//3.55004e-11	--
Gh_A10G1266	0	0.429759	1.3146	1.15067	0	0.282811	106.585	113.181	0.285844	1.33563	93.8135	101.159	-//-	hypothetical protein
Gh_A10G1271	13.9148	13.8322	36.6804	35.9009	26.5909	30.8085	682.375	710.49	24.8483	26.7484	454.159	458.368	sp|P27054|CHI4_PHAVU Endochitinase PR4 OS=Phaseolus vulgaris GN=CHI4 PE=2 SV=1//4.82376e-85	EP3; chitinase class IV; K01183 chitinase [EC:3.2.1.14]
Gh_A10G1332	1167.25	1228.67	196.436	195.753	877.038	865.854	165.904	173.716	563.227	555.056	33.9659	37.1496	sp|Q43129|NLTP2_GOSHI Non-specific lipid-transfer protein OS=Gossypium hirsutum PE=2 SV=1//1.66886e-61	LTP3; non-specific lipid-transfer protein 3
Gh_A10G1377	12.5558	12.3919	19.4242	18.7263	15.5734	15.3953	58.1908	54.9889	14.3448	12.9056	119.24	118.572	sp|A4YGN0|SUCD_METS5 Succinate-semialdehyde dehydrogenase (acetylating) OS=Metallosphaera sedula (strain ATCC 51363 / DSM 5348) GN=Msed_1424 PE=1 SV=1//2.96097e-75	GroES-like zinc-binding alcohol dehydrogenase family protein
Gh_A10G1401	38.124	37.2532	17.4064	16.0663	53.5912	50.3602	8.57751	8.0111	52.0677	55.7321	4.68319	4.4814	sp|Q93VV5|PTR16_ARATH Protein NRT1/ PTR FAMILY 4.3 OS=Arabidopsis thaliana GN=NPF4.3 PE=2 SV=1//0	probable peptide/nitrate transporter
Gh_A10G1416	49.2454	45.643	2.95489	2.4517	27.4075	29.2018	4.90222	5.04913	55.7273	52.2752	2.68641	2.19613	-//-	hypothetical protein
Gh_A10G1510	0.424578	0.496909	5.99318	7.18447	2.91165	3.924	99.1397	102.421	0	0.123546	31.6787	29.5903	sp|O50001|PRU1_PRUAR Major allergen Pru ar 1 OS=Prunus armeniaca PE=1 SV=1//3.58026e-42	--
Gh_A10G1512	1.18882	0.695672	4.16917	6.47489	2.91165	1.8312	140.201	140.415	4.3627	5.80667	49.7984	61.3021	sp|P17642|PRS2_SOLTU Pathogenesis-related protein STH-2 OS=Solanum tuberosum GN=STH-2 PE=2 SV=1//1.75566e-42	--
Gh_A10G1514	2.46255	2.28578	3.21373	2.66091	4.73143	3.0084	11.4181	13.1123	3.04067	2.96511	60.8922	64.5403	sp|P15494|BEV1A_BETPN Major pollen allergen Bet v 1-A OS=Betula pendula GN=BETVIA PE=1 SV=2//2.62245e-49	MLP423; MLP-like protein 423
Gh_A10G1516	1.01943	1.1931	1.20455	0.881234	5.97648	6.74136	296.968	288.759	6.26639	8.00413	1087.5	1064.48	sp|Q9FGY1|BXL1_ARATH Beta-D-xylosidase 1 OS=Arabidopsis thaliana GN=BXL1 PE=1 SV=1//0	BXL1; bifunctional {beta}-D-xylosidase/{alpha}-L-arabinofuranosidase
Gh_A10G1546	2210.88	2239.87	1112.16	1145.82	3206.8	3498.99	354.694	325.863	4245.85	4336.37	110.228	125.795	-//-	--
Gh_A10G1587	2.11593	2.34606	1.36694	1.39589	5.09141	3.94544	103.094	97.0856	3.29424	4.05069	216.135	225.52	-//-	hypothetical protein
Gh_A10G1627	255.707	268.578	207.952	196.309	182.192	175.503	53.8201	49.8094	184.65	189.743	41.1228	37.9038	sp|A7NY33|PER4_VITVI Peroxidase 4 OS=Vitis vinifera GN=GSVIVT00023967001 PE=1 SV=1//8.65836e-129	peroxidase 52; K00430 peroxidase [EC:1.11.1.7]
Gh_A10G1636	60.4114	72.9746	92.5655	96.8066	59.6195	52.6937	20.3894	21.2393	79.3218	92.1301	4.22618	4.78549	-//-	--
Gh_A10G1761	3.13534	3.18022	10.8505	10.6982	7.39111	8.21021	53.7798	55.1495	6.67117	7.2227	65.159	62.6678	sp|B2X050|MNR1_CAPAN (+)-neomenthol dehydrogenase OS=Capsicum annuum GN=MNR1 PE=1 SV=1//3.8362e-82	(+)-neomenthol dehydrogenase; K15095 (+)-neomenthol dehydrogenase [EC:1.1.1.208]
Gh_A10G1762	54.2132	57.8551	13.1277	11.5566	58.9285	59.9209	16.0786	15.4971	52.4334	52.2838	12.0774	12.7447	sp|Q9M2E2|SDR1_ARATH (+)-neomenthol dehydrogenase OS=Arabidopsis thaliana GN=SDR1 PE=1 SV=1//6.36497e-142	(+)-neomenthol dehydrogenase; K15095 (+)-neomenthol dehydrogenase [EC:1.1.1.208]
Gh_A10G1777	5.47773	4.99748	11.8237	12.0741	6.84006	6.37805	54.5949	53.3342	10.0055	8.97376	100.051	104.076	sp|Q8LBZ4|OTU_ARATH OTU domain-containing protein At3g57810 OS=Arabidopsis thaliana GN=At3g57810 PE=2 SV=1//2.44396e-53	OTU-like cysteine protease domain-containing protein
Gh_A10G1811	19.288	21.1541	26.6777	27.3694	16.638	18.6857	78.4209	78.1724	12.4649	17.6494	123.087	119.318	-//-	hypothetical protein
Gh_A10G1835	9.7838	9.1023	4.53468	4.01196	11.4664	12.7452	38.5915	39.0101	6.93183	7.84023	151.286	154.284	sp|Q42667|PALY_CITLI Phenylalanine ammonia-lyase OS=Citrus limon GN=PAL6 PE=2 SV=1//0	PAL2; phenylalanine ammonia-lyase 2; K10775 phenylalanine ammonia-lyase [EC:4.3.1.24]
Gh_A10G1862	36.4466	35.16	1.47682	1.33408	51.6745	50.9514	0.933358	0.922748	55.7342	55.3702	0.859822	0.559828	sp|Q3KTM0|FRO7_ARATH Ferric reduction oxidase 7, chloroplastic OS=Arabidopsis thaliana GN=FRO7 PE=2 SV=1//0	FRO7; ferric reduction oxidase 7
Gh_A10G1991	59.9167	61.5035	2.08933	1.42239	57.9677	59.59	2.2408	2.63408	45.6296	43.3171	1.0782	0.73254	sp|Q7X999|RCA2_LARTR Ribulose bisphosphate carboxylase/oxygenase activase 2, chloroplastic OS=Larrea tridentata GN=RCA2 PE=2 SV=1//0	RCA; ribulose bisphosphate carboxylase/oxygenase activase
Gh_A10G1998	97.889	101.069	24.371	24.2987	100.606	102.7	30.8053	32.2734	134.086	138.082	55.8474	53.2053	sp|P49598|P2C37_ARATH Protein phosphatase 2C 37 OS=Arabidopsis thaliana GN=PP2CA PE=1 SV=1//6.86352e-143	PP2CA; protein phosphatase 2CA; K14497 protein phosphatase 2C [EC:3.1.3.16]
Gh_A10G2003	67.4056	74.5079	2.0704	1.79566	97.768	90.93	11.1851	9.67568	86.941	88.9532	6.19839	5.94312	sp|Q9FN03|UVR8_ARATH Ultraviolet-B receptor UVR8 OS=Arabidopsis thaliana GN=UVR8 PE=1 SV=1//1.13691e-14	regulator of chromosome condensation repeat-containing protein
Gh_A10G2007	6.86513	7.19334	17.3164	16.6694	9.65414	9.74425	63.062	64.4608	9.79282	11.5048	89.0106	88.2421	-//-	metallo-beta-lactamase family protein
Gh_A10G2051	17.6624	19.9559	83.5918	81.3885	12.7142	13.3939	28.4574	29.2394	13.0088	11.5639	21.793	20.9924	-//-	RING/FYVE/PHD zinc finger-containing protein
Gh_A10G2060	79.6223	83.5412	7.90096	7.31189	85.4281	87.1646	8.78314	8.80478	76.4496	83.1334	8.96007	8.02602	sp|P46283|S17P_ARATH Sedoheptulose-1,7-bisphosphatase, chloroplastic OS=Arabidopsis thaliana GN=At3g55800 PE=2 SV=1//0	SBPASE; Sedoheptulose-1,7-bisphosphatase; K01100 sedoheptulose-bisphosphatase [EC:3.1.3.37]
Gh_A10G2085	27.6249	30.6121	510.557	519.983	67.5954	64.8724	262.472	255.45	48.7255	48.9869	74.7884	75.6234	sp|Q9SND9|Y3028_ARATH Uncharacterized acetyltransferase At3g50280 OS=Arabidopsis thaliana GN=At3g50280 PE=3 SV=1//1.02409e-60	HXXXD-type acyl-transferase-like protein
Gh_A10G2086	0.872794	1.32793	90.4064	88.2489	3.82401	6.00503	31.4463	28.1927	2.08354	1.90478	6.25028	7.19224	sp|Q9SND9|Y3028_ARATH Uncharacterized acetyltransferase At3g50280 OS=Arabidopsis thaliana GN=At3g50280 PE=3 SV=1//1.14419e-61	HXXXD-type acyl-transferase-like protein
Gh_A10G2115	40.4177	40.4027	47.5477	51.5001	42.8507	37.5124	132.576	137.143	46.0299	44.1347	242.62	234.728	sp|O82595|NGA4_ARATH B3 domain-containing transcription factor NGA4 OS=Arabidopsis thaliana GN=NGA4 PE=2 SV=2//4.12801e-08	NGA4; B3 domain-containing transcription factor NGA4
Gh_A10G2195	152.145	140.642	7.12832	6.97343	131.61	133.687	21.5036	18.5132	72.8484	71.3159	14.3666	14.0924	sp|P12301|PSBQ_SPIOL Oxygen-evolving enhancer protein 3, chloroplastic OS=Spinacia oleracea GN=PSBQ PE=1 SV=1//2.82536e-92	PSBQ-2; photosystem II subunit Q-2; K08901 photosystem II oxygen-evolving enhancer protein 3
Gh_A10G2294	208.841	205.238	97.1558	91.4377	189.693	197.249	55.7493	56.9278	187.712	192.643	33.5985	33.1641	sp|Q9FSF0|MDH_TOBAC Malate dehydrogenase OS=Nicotiana tabacum GN=MD1 PE=1 SV=1//0	malate dehydrogenase; K00025 malate dehydrogenase [EC:1.1.1.37]
Gh_A10G2353	6.34036	8.9046	36.071	30.3384	2.76067	2.60437	42.5494	43.6113	2.25627	2.72351	104.133	105.607	sp|P32765|ASP_THECC 21 kDa seed protein OS=Theobroma cacao GN=ASP PE=2 SV=1//1.04655e-78	kunitz family trypsin and protease inhibitor protein
Gh_A11G0020	15.5453	15.0719	63.5606	60.3358	7.56195	6.869	2.10149	2.73635	4.15264	3.39562	5.68676	7.61764	sp|Q9SCX8|PPA17_ARATH Purple acid phosphatase 17 OS=Arabidopsis thaliana GN=PAP17 PE=2 SV=1//1.08469e-158	PAP17; purple acid phosphatase 17; K14379 tartrate-resistant acid phosphatase type 5 [EC:3.1.3.2]
Gh_A11G0131	18.0307	17.2386	23.7682	19.8947	16.6898	16.4295	38.7443	42.3021	12.652	16.0725	80.7318	78.977	sp|Q9T096|YIPL6_ARATH Protein yippee-like At4g27745 OS=Arabidopsis thaliana GN=At4g27745 PE=3 SV=2//7.36145e-62	Yippee family putative zinc-binding protein
Gh_A11G0132	15.5274	14.6896	16.1473	14.1915	32.9063	27.904	324.725	317.016	32.0309	31.6278	326.261	325.669	sp|Q2V3E2|YIPL5_ARATH Protein yippee-like At4g27740 OS=Arabidopsis thaliana GN=At4g27740 PE=3 SV=1//5.2914e-44	Yippee family putative zinc-binding protein
Gh_A11G0139	29.427	32.2418	27.6664	32.8956	35.8701	34.3335	7.12365	6.39462	48.1536	52.8345	2.99922	3.4579	sp|P46897|ATHB7_ARATH Homeobox-leucine zipper protein ATHB-7 OS=Arabidopsis thaliana GN=ATHB-7 PE=2 SV=2//3.75173e-40	HB-7; homeobox-leucine zipper protein ATHB-7
Gh_A11G0152	55.2649	56.9213	12.3531	14.2601	53.9194	56.1113	9.58932	8.53904	56.611	52.713	4.95436	3.36603	sp|Q9FGJ6|ATL79_ARATH RING-H2 finger protein ATL79 OS=Arabidopsis thaliana GN=ATL79 PE=2 SV=1//4.94387e-45	RING-H2 finger protein ATL79
Gh_A11G0176	53.5247	53.9648	7.20064	6.25016	45.2253	49.3742	26.941	26.22	47.4561	48.5479	8.99249	9.75061	sp|Q5XEP2|HSOP2_ARATH Hsp70-Hsp90 organizing protein 2 OS=Arabidopsis thaliana GN=HOP2 PE=1 SV=1//0	carboxylate clamp-tetratricopeptide repeat protein HOP2; K09553 stress-induced-phosphoprotein 1
Gh_A11G0219	194.438	209.188	210.003	250.087	216.397	216.411	88.482	90.3063	211.055	207.777	36.3764	41.8193	-//-	--
Gh_A11G0232	2.49752	2.92299	3.26994	2.40004	4.13911	4.46259	7.36234	6.68066	2.02193	3.48836	57.1362	59.3776	sp|P14009|14KD_DAUCA 14 kDa proline-rich protein DC2.15 OS=Daucus carota PE=2 SV=1//1.3551e-17	protease inhibitor/seed storage/lipid transfer protein (LTP) family protein
Gh_A11G0330	203	213.709	83.4649	90.5179	223.824	226.955	72.4802	70.68	259.537	261.324	45.0544	45.4767	sp|P26518|G3PC_MAGLI Glyceraldehyde-3-phosphate dehydrogenase, cytosolic OS=Magnolia liliiflora GN=GAPC PE=2 SV=1//0	GAPC1; glyceraldehyde-3-phosphate dehydrogenase C subunit 1; K00134 glyceraldehyde 3-phosphate dehydrogenase [EC:1.2.1.12]
Gh_A11G0343	183.848	189.874	17.4155	14.2514	246.528	234.976	12.0815	11.4312	283.015	301.932	2.99577	3.99531	sp|Q6EU39|MADS6_ORYSJ MADS-box transcription factor 6 OS=Oryza sativa subsp. japonica GN=MADS6 PE=1 SV=1//2.59423e-41	SHP2; agamous-like MADS-box protein AGL5; K09264 MADS-box transcription factor, plant
Gh_A11G0380	287.828	288.274	116.925	116.043	259.675	256.004	84.7931	81.5463	279.103	271.988	51.5207	49.5484	sp|Q9S795|BADH1_ARATH Betaine aldehyde dehydrogenase 1, chloroplastic OS=Arabidopsis thaliana GN=ALDH10A8 PE=2 SV=1//0	ALDH10A9; aldehyde dehydrogenase 10A9; K00130 betaine-aldehyde dehydrogenase [EC:1.2.1.8]
Gh_A11G0394	375.246	416.349	99.3604	97.7961	412.385	433.651	93.5673	87.3171	394.703	391.448	87.0726	83.0093	sp|Q9FKW8|STR18_ARATH Thiosulfate sulfurtransferase 18 OS=Arabidopsis thaliana GN=STR18 PE=1 SV=1//1.17164e-46	rhodanese-like domain-containing protein 17
Gh_A11G0405	57.9043	64.1722	64.6883	62.1725	82.0345	91.9337	9.61963	6.09646	128.174	124.017	2.81745	1.70151	sp|Q1A173|RADL6_ARATH Protein RADIALIS-like 6 OS=Arabidopsis thaliana GN=RL6 PE=2 SV=1//1.80762e-28	RL6; protein RADIALIS-like 6
Gh_A11G0421	24.2766	23.4818	46.2164	47.1401	25.3547	24.9838	70.0609	73.8893	28.2033	25.5903	126.589	125.338	sp|Q8S9K8|MES10_ARATH Methylesterase 10 OS=Arabidopsis thaliana GN=MES10 PE=2 SV=1//5.23105e-85	MES10; methyl esterase 10
Gh_A11G0422	8.47839	9.61461	10.3421	10.8362	6.69604	6.32707	32.8857	34.7036	6.47692	6.12942	54.8092	58.3756	sp|Q8S9K8|MES10_ARATH Methylesterase 10 OS=Arabidopsis thaliana GN=MES10 PE=2 SV=1//3.75698e-77	MES10; methyl esterase 10
Gh_A11G0432	122.11	105.92	7.58031	6.71459	52.2573	56.2115	6.31515	6.48491	20.934	20.135	0.407483	0.479867	sp|P19515|LIP_RHIMI Lipase OS=Rhizomucor miehei PE=1 SV=2//1.77004e-13	lipase class 3-like protein
Gh_A11G0455	207.503	202.926	40.8639	39.505	190.459	197.471	19.2733	17.9176	149.593	151.942	10.4484	9.85701	sp|Q8LER3|XTH7_ARATH Probable xyloglucan endotransglucosylase/hydrolase protein 7 OS=Arabidopsis thaliana GN=XTH7 PE=2 SV=2//3.37229e-161	XTH7; xyloglucan endotransglucosylase/hydrolase protein 7; K08235 xyloglucan:xyloglucosyl transferase [EC:2.4.1.207]
Gh_A11G0556	262.389	271.103	1111.32	1130.56	162.567	160.196	593.787	583.778	105.623	99.5522	521.534	527.042	sp|Q8LNZ5|XTHB_PHAAN Probable xyloglucan endotransglucosylase/hydrolase protein B OS=Phaseolus angularis GN=XTHB PE=2 SV=1//0	XTH5; endoxyloglucan transferase A4; K08235 xyloglucan:xyloglucosyl transferase [EC:2.4.1.207]
Gh_A11G0572	130.071	122.649	110.973	113.115	119.891	113.411	26.7369	30.731	108.718	102.616	19.7222	20.7559	-//-	--
Gh_A11G0589	15.3792	16.4532	583.587	592.596	19.1414	19.62	273.009	272.571	31.7287	30.7493	199.824	210.544	sp|Q03200|LIRP1_ORYSJ Light-regulated protein OS=Oryza sativa subsp. japonica GN=LIR1 PE=2 SV=1//7.37865e-21	CCL; CCR-like protein
Gh_A11G0599	0.240469	0.140718	2.58267	2.63737	0.687115	0	115.813	120.899	1.31033	1.39946	192.858	193.52	sp|Q949R9|MPC1_ARATH Mitochondrial pyruvate carrier 1 OS=Arabidopsis thaliana GN=MPC1 PE=3 SV=1//1.32197e-47	hypothetical protein
Gh_A11G0633	3.36468	3.19018	17.3389	16.4159	12.0482	9.57833	117.072	117.138	11.4714	12.1455	123.341	122.317	sp|Q9FLJ2|NC100_ARATH NAC domain-containing protein 100 OS=Arabidopsis thaliana GN=NAC100 PE=2 SV=1//2.96412e-113	NAC100; NAC domain containing protein 100
Gh_A11G0792	209.6	220.296	122.831	119.741	178.945	189.878	41.0795	43.1054	165.033	174.2	28.7615	32.3818	sp|P93788|REMO_SOLTU Remorin OS=Solanum tuberosum PE=1 SV=1//2.5377e-38	Remorin family protein
Gh_A11G0809	26.5521	28.1261	105.91	110.175	47.1186	51.8137	193.135	199.121	29.9092	32.2548	175.273	171.598	sp|Q1KLZ2|CAS1_MALDO L-3-cyanoalanine synthase 1, mitochondrial OS=Malus domestica GN=CAS1 PE=1 SV=1//0	CYSC1; cysteine synthase C1; K13034 L-3-cyanoalanine synthase/ cysteine synthase [EC:2.5.1.47 4.4.1.9]
Gh_A11G0818	95.7486	93.3365	59.2894	55.9264	112.905	110.46	20.2688	18.7677	105.888	119.306	15.2876	10.5715	sp|Q9SUS5|RHA1B_ARATH E3 ubiquitin-protein ligase RHA1B OS=Arabidopsis thaliana GN=RHA1B PE=2 SV=1//6.38168e-28	BRH1; brassinosteroid-responsive RING-H2
Gh_A11G0835	194.412	182.758	35.8402	34.7319	104.206	101.06	38.0218	38.4729	85.0274	98.0566	30.232	30.9126	sp|P46518|LEA14_GOSHI Late embryogenesis abundant protein Lea14-A OS=Gossypium hirsutum GN=LEA14-A PE=2 SV=1//2.48321e-105	LEA14; putative desiccation-related protein LEA14
Gh_A11G0857	11.0837	9.62434	10.7886	13.6314	9.45009	10.7394	88.7559	94.3347	8.34967	3.38126	78.6291	76.635	sp|Q9M373|AGP20_ARATH Arabinogalactan peptide 20 OS=Arabidopsis thaliana GN=AGP20 PE=3 SV=1//1.49043e-20	AGP20; arabinogalactan protein 20
Gh_A11G0887	3.17018	3.33165	8.53687	9.79892	2.4957	2.19246	48.7673	49.7157	4.12977	4.23587	67.0553	69.4215	sp|Q9M160|Y4095_ARATH Uncharacterized protein At4g00950 OS=Arabidopsis thaliana GN=At4g00950 PE=2 SV=1//2.11411e-19	MEE47; hypothetical protein
Gh_A11G0891	13.6655	17.4727	29.0872	34.1587	41.5305	43.1944	247.664	234.922	48.208	49.9931	120.512	122.983	sp|Q9SK08|LBD11_ARATH LOB domain-containing protein 11 OS=Arabidopsis thaliana GN=LBD11 PE=2 SV=2//8.37768e-39	LBD11; LOB domain-containing protein 11
Gh_A11G0900	67.4738	62.8663	44.4477	41.3172	55.2026	55.1899	6.37426	6.1338	50.7838	52.0458	2.49648	3.31686	sp|Q9LNK1|RABA3_ARATH Ras-related protein RABA3 OS=Arabidopsis thaliana GN=RABA3 PE=2 SV=1//1.52874e-112	RABA3; RAB GTPase homolog A3
Gh_A11G0940	10.7781	11.9924	25.97	24.5379	10.4104	9.23638	40.53	40.2835	10.0445	11.485	77.3461	78.5498	sp|P07858|CATB_HUMAN Cathepsin B OS=Homo sapiens GN=CTSB PE=1 SV=3//3.93675e-89	putative cathepsin B-like cysteine protease; K01363 cathepsin B [EC:3.4.22.1]
Gh_A11G1024	29.2893	32.2975	46.4107	49.383	48.3763	50.7227	405.995	416.434	50.2124	53.5751	410.786	402.009	sp|Q9FE06|EXOL2_ARATH Protein EXORDIUM-like 2 OS=Arabidopsis thaliana GN=EXL2 PE=2 SV=1//6.47341e-63	EXL2; protein EXORDIUM like 2
Gh_A11G1072	48.0855	43.4941	32.4269	28.5222	49.0984	45.5492	2.41106	2.26737	58.273	59.4959	1.16013	1.5764	sp|O04341|GRXS9_ARATH Monothiol glutaredoxin-S9 OS=Arabidopsis thaliana GN=GRXS9 PE=3 SV=1//3.82458e-51	monothiol glutaredoxin-S9
Gh_A11G1113	3.50211	5.23452	9.36552	11.1505	2.83328	3.1197	39.3877	40.4265	4.3356	5.34088	58.2477	59.9227	sp|Q93WC9|IPT3_ARATH Adenylate isopentenyltransferase 3, chloroplastic OS=Arabidopsis thaliana GN=IPT3 PE=1 SV=1//2.91586e-125	IPT3; adenylate isopentenyltransferase 3; K10760 adenylate isopentenyltransferase (cytokinin synthase)
Gh_A11G1142	6.42101	6.75251	3.71227	3.30488	12.8963	10.3207	24.9056	24.3266	5.65032	8.12358	59.1665	61.062	sp|Q9ZQI8|NLTL2_ARATH Non-specific lipid-transfer protein-like protein At2g13820 OS=Arabidopsis thaliana GN=At2g13820 PE=1 SV=1//3.81635e-09	bifunctional inhibitor/lipid-transfer protein/seed storage 2S albumin-like protein
Gh_A11G1147	54.6763	58.6503	9.92659	9.03686	67.2305	70.2583	7.87546	8.88736	67.9258	69.9369	18.3134	17.3771	sp|Q9SV13|SUT31_ARATH Sulfate transporter 3.1 OS=Arabidopsis thaliana GN=SULTR3;1 PE=2 SV=1//0	SULTR3;1; sulfate transporter 3;1; K17471 sulfate transporter 3
Gh_A11G1164	222.277	208.129	53.5868	58.029	248.23	247.057	22.0323	18.8294	184.188	185.026	9.77751	8.32729	sp|P13089|AUX28_SOYBN Auxin-induced protein AUX28 OS=Glycine max GN=AUX28 PE=2 SV=1//4.95342e-93	IAA16; auxin-responsive protein IAA16; K14484 auxin-responsive protein IAA
Gh_A11G1178	11.2574	8.85917	2.58091	2.2301	5.2687	6.87634	6.77557	8.9677	4.2305	2.25913	98.6108	109.747	sp|P19873|ITH5_CUCMA Inhibitor of trypsin and hageman factor OS=Cucurbita maxima PE=1 SV=1//5.8749e-24	PR-6 proteinase inhibitor family protein
Gh_A11G1245	79.414	85.4403	15.9525	17.6895	61.7871	60.5733	26.3494	30.3632	34.41	33.6881	23.7499	23.7792	sp|P13194|PSAE_HORVU Photosystem I reaction center subunit IV, chloroplastic OS=Hordeum vulgare GN=PSAE PE=1 SV=2//2.91719e-29	PSAE-2; photosystem I subunit E-2; K02693 photosystem I subunit IV
Gh_A11G1251	46.3434	47.5634	65.1795	63.5033	61.5606	62.232	155.201	152.052	59.4594	57.7381	270.259	267.909	sp|Q56WD9|THIK2_ARATH 3-ketoacyl-CoA thiolase 2, peroxisomal OS=Arabidopsis thaliana GN=PED1 PE=1 SV=2//0	PKT3; 3-ketoacyl-CoA thiolase 2; K07513 acetyl-CoA acyltransferase 1 [EC:2.3.1.16]
Gh_A11G1357	199.318	217.489	4.93784	4.21068	198.447	202.227	29.9849	34.6122	143.496	136.851	21.5282	23.8866	sp|P27522|CB13_SOLLC Chlorophyll a-b binding protein 8, chloroplastic OS=Solanum lycopersicum GN=CAB8 PE=3 SV=1//1.10009e-139	LHCA3; PSI type III chlorophyll a/b-binding protein; K08909 light-harvesting complex I chlorophyll a/b binding protein 3
Gh_A11G1361	108.456	107.478	69.1916	65.5436	110.444	113.31	30.3941	29.6968	110.205	110.454	19.9122	21.3082	sp|Q9M462|GLGS_BRANA Glucose-1-phosphate adenylyltransferase small subunit, chloroplastic OS=Brassica napus GN=AGPS1 PE=2 SV=1//0	ADG1; glucose-1-phosphate adenylyltransferase small subunit; K00975 glucose-1-phosphate adenylyltransferase [EC:2.7.7.27]
Gh_A11G1378	53.5468	54.8353	71.6661	68.349	55.0454	56.7313	227.242	221.352	49.615	52.9068	218.684	221.659	sp|Q8S4Y1|THIC1_ARATH Acetyl-CoA acetyltransferase, cytosolic 1 OS=Arabidopsis thaliana GN=AAT1 PE=2 SV=1//0	ACAT2; acetoacetyl-CoA thiolase 2; K00626 acetyl-CoA C-acetyltransferase [EC:2.3.1.9]
Gh_A11G1429	71.4019	73.9261	33.5917	31.6751	69.5088	71.7589	18.4908	14.8128	68.1992	65.583	11.1105	12.1195	sp|Q9ZSY9|C74B2_ARATH Linolenate hydroperoxide lyase, chloroplastic OS=Arabidopsis thaliana GN=CYP74B2 PE=1 SV=1//0	HPL1; hydroperoxide lyase 1; K10528 hydroperoxide lyase [EC:4.1.2.-]
Gh_A11G1459	121.398	126.841	259.093	260.507	131.294	134.094	461.034	479.217	170.395	173.605	822.943	841.596	sp|O80852|GSTF9_ARATH Glutathione S-transferase F9 OS=Arabidopsis thaliana GN=GSTF9 PE=1 SV=1//4.6938e-110	GSTF10; glutathione S-transferase PHI 10; K00799 glutathione S-transferase [EC:2.5.1.18]
Gh_A11G1471	0.0371216	0.130337	2.24026	2.40403	0.371248	0.285902	39.4041	39.6286	0.462349	0.540092	55.5022	58.8206	sp|Q9SRT9|RGP1_ARATH UDP-arabinopyranose mutase 1 OS=Arabidopsis thaliana GN=RGP1 PE=1 SV=1//0	RGP1; UDP-arabinose mutase 1; K13379 reversibly glycosylated polypeptide / UDP-arabinopyranose mutase [EC:2.4.1.- 5.4.99.30]
Gh_A11G1509	103.031	104.594	8.87878	8.19956	57.1546	49.6458	10.9301	12.3896	27.6157	29.7609	13.9151	13.2009	sp|P31333|RBS_GOSHI Ribulose bisphosphate carboxylase small chain, chloroplastic OS=Gossypium hirsutum GN=RBCS PE=3 SV=2//3.50351e-117	ribulose bisphosphate carboxylase small chain 1B; K01602 ribulose-bisphosphate carboxylase small chain [EC:4.1.1.39]
Gh_A11G1514	96.5174	99.9601	58.7984	59.847	95.5308	94.3451	29.4935	26.6677	99.2653	100.617	23.0927	23.6011	sp|Q9FZH5|MPI2_ARATH Mannose-6-phosphate isomerase 2 OS=Arabidopsis thaliana GN=PMI2 PE=1 SV=1//1.22177e-179	DIN9; mannose-6-phosphate isomerase; K01809 mannose-6-phosphate isomerase [EC:5.3.1.8]
Gh_A11G1562	54.346	54.0714	124.232	125.382	51.1187	49.2214	215.912	235.562	48.5172	53.6406	242.841	249.992	sp|Q06197|IDHC_SOYBN Isocitrate dehydrogenase [NADP] OS=Glycine max GN=IDH1 PE=2 SV=2//0	cICDH; NADP+-dependent isocitrate dehydrogenase; K00031 isocitrate dehydrogenase [EC:1.1.1.42]
Gh_A11G1594	51.0633	44.6084	11.3789	12.8581	59.5357	52.8116	6.83788	6.43039	68.0003	67.7928	19.3251	17.3862	sp|P35135|UBC4_SOLLC Ubiquitin-conjugating enzyme E2-17 kDa OS=Solanum lycopersicum PE=2 SV=1//2.61297e-95	UBC28; ubiquitin-conjugating enzyme E2 28; K06689 ubiquitin-conjugating enzyme E2 D/E [EC:6.3.2.19]
Gh_A11G1616	24.799	25.0912	95.8236	97.8148	22.3331	21.8281	93.3091	99.4719	16.4898	16.7385	9.17186	9.46121	sp|Q07353|FL3H_PETHY Naringenin,2-oxoglutarate 3-dioxygenase (Fragment) OS=Petunia hybrida GN=AN3 PE=1 SV=1//0	F3H; flavanone 3-hydroxylase; K00475 naringenin 3-dioxygenase [EC:1.14.11.9]
Gh_A11G1661	15.7638	14.6779	9.44299	11.9173	9.33221	11.2689	57.766	9.74224	7.45761	7.2227	56.5116	58.293	sp|A4QJX6|RR7_OLIPU 30S ribosomal protein S7, chloroplastic OS=Olimarabidopsis pumila GN=rps7-A PE=3 SV=1//4.01777e-109	rps7; 30S ribosomal protein S7; K02992 small subunit ribosomal protein S7
Gh_A11G1706	76.0843	72.1638	42.4013	45.9564	64.7997	64.9213	19.8462	20.6669	80.7845	81.0042	4.74171	5.05565	-//-	Sulfite exporter TauE/SafE family protein
Gh_A11G1729	45.4004	43.846	33.8487	32.5281	39.5907	49.4191	202.969	212.708	56.9651	51.4735	301.886	308.23	sp|Q8L3R2|CML41_ARATH Probable calcium-binding protein CML41 OS=Arabidopsis thaliana GN=CML41 PE=2 SV=2//1.01351e-61	CML41; putative calcium-binding protein CML41; K13448 calcium-binding protein CML
Gh_A11G1738	156.714	158.963	10.2664	9.07747	144.504	149.638	34.7633	32.9397	111.479	110.709	26.2962	25.6452	sp|Q40459|PSBO_TOBAC Oxygen-evolving enhancer protein 1, chloroplastic OS=Nicotiana tabacum GN=PSBO PE=2 SV=1//0	PSBO2; oxygen-evolving enhancer protein 1-2; K02716 photosystem II oxygen-evolving enhancer protein 1
Gh_A11G1832	8.99193	8.40057	11.376	11.0608	10.7056	9.96282	53.1578	51.7162	10.2232	10.9883	103.763	103.357	sp|O65201|ACOX2_ARATH Acyl-coenzyme A oxidase 2, peroxisomal OS=Arabidopsis thaliana GN=ACX2 PE=1 SV=2//0	ACX2; acyl-coenzyme A oxidase 2; K00232 acyl-CoA oxidase [EC:1.3.3.6]
Gh_A11G1865	39.6476	39.3242	245.518	236.044	22.9755	22.5989	62.6916	62.154	25.2901	23.279	47.7111	47.9632	sp|Q8W486|Y1491_ARATH Uncharacterized protein At1g04910 OS=Arabidopsis thaliana GN=At1g04910 PE=2 SV=1//5.85001e-75	O-fucosyltransferase family protein
Gh_A11G1884	47.8569	40.346	12.2379	9.95526	58.233	61.5345	14.9444	11.3417	51.7762	52.5163	4.70977	4.79978	-//-	--
Gh_A11G1891	54.8297	56.0077	50.4135	54.45	52.6746	51.73	19.547	16.642	59.6914	59.3021	12.0849	10.4173	-//-	C3HC4-type RING finger domain-containing protein
Gh_A11G1967	12.685	12.6606	56.8403	56.4299	11.0394	9.62093	9.9903	10.6476	10.9271	11.4295	6.82331	5.92705	-//-	hypothetical protein
Gh_A11G2077	18.003	18.6205	14.7136	15.6552	15.7112	16.0648	35.7517	33.2977	12.5921	13.961	59.9131	57.0727	sp|Q42699|METE_CATRO 5-methyltetrahydropteroyltriglutamate--homocysteine methyltransferase OS=Catharanthus roseus GN=METE PE=2 SV=1//0	ATMS1; 5-methyltetrahydropteroyltriglutamate--homocysteine methyltransferase; K00549 5-methyltetrahydropteroyltriglutamate--homocysteine methyltransferase [EC:2.1.1.14]
Gh_A11G2124	0.765436	1.11979	0.195736	0.199881	1.64037	0.884281	7.9172	8.60873	0	1.67048	57.7776	56.6171	-//-	--
Gh_A11G2160	107.091	101.483	15.684	13.7354	113.346	113.086	28.7334	28.2601	122.382	122.981	38.3173	39.4324	sp|O64654|TRL11_ARATH Thioredoxin-like 1-1, chloroplastic OS=Arabidopsis thaliana GN=At1g08570 PE=2 SV=1//1.31884e-96	ACHT4; atypical CYS HIS rich thioredoxin 4
Gh_A11G2165	1.63505	1.5491	5.17662	6.91279	2.50285	2.75842	23.3546	22.4362	2.78801	3.6816	52.3287	51.1915	sp|Q9FLJ2|NC100_ARATH NAC domain-containing protein 100 OS=Arabidopsis thaliana GN=NAC100 PE=2 SV=1//3.30229e-99	ANAC087; NAC domain containing protein 87
Gh_A11G2168	3.90212	4.3593	13.4618	12.413	6.89268	8.96133	111.452	116.024	9.27838	9.54821	169.518	170.402	sp|A0SPJ9|NAM2_HORVD NAC transcription factor NAM-2 OS=Hordeum vulgare var. distichum GN=NAM-2 PE=3 SV=1//1.70644e-78	NAC047; NAC domain containing protein 47
Gh_A11G2181	8.36642	8.62006	9.50863	8.96308	9.80766	12.5568	56.8593	64.8606	6.67973	8.42715	83.4559	80.8664	-//-	hypothetical protein
Gh_A11G2249	175.931	180.753	26.66	26.6453	172.124	174.044	32.4438	26.1277	157.133	167.619	19.9234	16.2251	sp|Q41387|PSBW_SPIOL Photosystem II reaction center W protein, chloroplastic OS=Spinacia oleracea GN=psbW PE=1 SV=1//4.30603e-07	--
Gh_A11G2259	49.0578	56.6535	1.91399	2.63436	108.678	99.6273	15.147	16.6184	67.6373	69.0083	11.4554	10.5911	sp|P27522|CB13_SOLLC Chlorophyll a-b binding protein 8, chloroplastic OS=Solanum lycopersicum GN=CAB8 PE=3 SV=1//2.56756e-80	LHCA3; PSI type III chlorophyll a/b-binding protein; K08909 light-harvesting complex I chlorophyll a/b binding protein 3
Gh_A11G2286	1.45098	1.38941	64.4265	66.1353	10.2709	12.4958	239.703	248.273	2.77241	3.26258	173.861	173.108	sp|P02877|HEVE_HEVBR Pro-hevein OS=Hevea brasiliensis GN=HEV1 PE=1 SV=2//2.41911e-89	PR4; pathogenesis-related 4
Gh_A11G2360	74.6775	78.3777	9.75763	7.34739	72.688	79.2592	15.9467	11.8331	64.6576	75.8451	5.31519	4.56149	sp|O65759|H2AX_CICAR Histone H2AX OS=Cicer arietinum GN=HIS2A PE=2 SV=1//2.93612e-70	GAMMA-H2AX; gamma histone variant H2AX; K11251 histone H2A
Gh_A11G2439	574.946	591.621	378.313	374.612	779.521	803.568	210.098	215.539	644.647	623.3	149.168	153.277	-//-	dormancy/auxin associated protein
Gh_A11G2446	14.083	15.5841	72.164	65.96	7.7386	9.31678	10.0962	9.43968	3.72452	4.2687	2.9485	3.32388	sp|Q10LN5|SWT16_ORYSJ Bidirectional sugar transporter SWEET16 OS=Oryza sativa subsp. japonica GN=SWEET16 PE=3 SV=1//1.0074e-82	bidirectional sugar transporter SWEET17; K15382 solute carrier family 50 (sugar transporter)
Gh_A11G2459	198.566	197.684	89.5043	85.1886	169.86	171.888	32.6996	33.1762	129.376	127.968	15.0784	14.3026	sp|Q0WRB2|P2C73_ARATH Probable protein phosphatase 2C 73 OS=Arabidopsis thaliana GN=PPC6-7 PE=2 SV=1//0	putative protein phosphatase 2C 73
Gh_A11G2469	54.8587	49.3033	264.484	267.229	51.8847	51.8593	392.866	391.064	69.0449	70.2426	444.555	453.051	sp|Q6P642|DNJB6_XENTR DnaJ homolog subfamily B member 6 OS=Xenopus tropicalis GN=dnajb6 PE=2 SV=1//3.96515e-18	chaperone DnaJ-domain containing protein
Gh_A11G2566	5704.84	5600.91	5655.95	5987.28	6982.8	7426.17	2082.15	2179.79	8565.77	8713.09	1421.84	1567.73	sp|P43389|MT3_ACTDE Metallothionein-like protein type 3 OS=Actinidia deliciosa GN=pKIWI503 PE=2 SV=1//8.5904e-11	MT3; metallothionein 3
Gh_A11G2673	34.7644	33.9403	41.855	40.7405	22.7306	23.4689	77.8787	74.3375	16.1543	13.8578	160.223	155.545	sp|Q42699|METE_CATRO 5-methyltetrahydropteroyltriglutamate--homocysteine methyltransferase OS=Catharanthus roseus GN=METE PE=2 SV=1//0	ATMS1; 5-methyltetrahydropteroyltriglutamate--homocysteine methyltransferase; K00549 5-methyltetrahydropteroyltriglutamate--homocysteine methyltransferase [EC:2.1.1.14]
Gh_A11G2725	2.26441	1.87721	2.41271	1.77394	7.27912	8.72	105.764	111.621	6.75704	8.51096	345.686	342.801	-//-	hypothetical protein
Gh_A11G2754	80.2466	80.7286	19.1958	18.2259	118.089	121.788	25.38	22.8731	124.014	124.554	21.4371	19.8974	sp|Q5HZL9|HDHD3_XENLA Haloacid dehalogenase-like hydrolase domain-containing protein 3 OS=Xenopus laevis GN=hdhd3 PE=2 SV=1//2.25811e-17	haloacid dehalogenase-like hydrolase domain-containing protein
Gh_A11G2790	72.6478	67.9693	47.3051	46.5817	52.4858	53.3048	14.3975	14.8351	58.6878	61.5114	14.1535	12.5761	-//-	galactan synthase 1
Gh_A11G2914	3615.24	3805.52	1808.26	1822.97	3830.27	3895.87	897.934	930.452	4389	4663.56	411.604	441.077	sp|O24058|MT2_MALDO Metallothionein-like protein type 2 OS=Malus domestica GN=MT1 PE=3 SV=1//5.54621e-12	--
Gh_A11G2926	7.39518	6.13902	29.1138	27.4849	8.96837	7.1526	90.055	91.2752	6.15832	7.75682	129.068	112.623	-//-	hypothetical protein
Gh_A11G2970	38.7518	44.6432	7.16352	7.85168	79.8452	79.325	3.50118	3.06546	57.4243	53.4602	1.2877	2.02602	sp|Q05466|HAT4_ARATH Homeobox-leucine zipper protein HAT4 OS=Arabidopsis thaliana GN=HAT4 PE=1 SV=1//2.75774e-93	HB-2; homeobox protein 2; K09338 homeobox-leucine zipper protein
Gh_A11G2997	30.2347	32.7726	141.778	144.98	33.4452	33.7992	91.0478	94.4633	34.2611	32.9456	102.222	97.3814	-//-	PLATZ transcription factor domain-containing protein
Gh_A11G3018	4.24906	3.31528	1.85117	1.89038	4.83401	5.2118	28.5198	25.5127	4.36934	4.99909	142.319	142.651	sp|Q42600|C84A1_ARATH Cytochrome P450 84A1 OS=Arabidopsis thaliana GN=CYP84A1 PE=1 SV=1//0	FAH1; ferulic acid 5-hydroxylase 1; K09755 ferulate-5-hydroxylase [EC:1.14.-.-]
Gh_A11G3089	241.063	253.236	19.5355	20.9224	283.622	288.448	11.7443	10.6668	431.39	439.965	14.0873	14.9052	-//-	--
Gh_A11G3190	66.6564	67.6455	9.21363	6.50772	56.7316	53.3028	13.4901	15.5155	31.3197	31.9991	8.28113	11.1538	sp|P49107|PSAN_ARATH Photosystem I reaction center subunit N, chloroplastic OS=Arabidopsis thaliana GN=PSAN PE=1 SV=2//6.77498e-80	PSAN; photosystem I reaction center subunit N; K02701 photosystem I subunit PsaN
Gh_A12G0022	92.9033	95.0904	5.69489	5.01261	81.2056	83.424	5.23765	4.06671	94.1512	91.2503	1.99031	1.77566	sp|Q9SV13|SUT31_ARATH Sulfate transporter 3.1 OS=Arabidopsis thaliana GN=SULTR3;1 PE=2 SV=1//0	SULTR3;1; sulfate transporter 3;1; K17471 sulfate transporter 3
Gh_A12G0039	99.9418	101.849	24.1818	25.1925	103.828	105.62	29.9079	34.0834	94.3688	91.1522	33.1166	35.7317	-//-	hypothetical protein
Gh_A12G0052	42.1378	43.5551	123.987	126.12	37.3591	41.1281	169.756	176.351	51.3178	53.0568	203.052	205.949	sp|Q9LYC1|GID1B_ARATH Gibberellin receptor GID1B OS=Arabidopsis thaliana GN=GID1B PE=1 SV=1//0	GID1B; gibberellin receptor GID1B; K14493 gibberellin receptor GID1 [EC:3.-.-.-]
Gh_A12G0086	67.7179	71.3875	10.8984	11.2785	71.5142	67.7406	11.8341	11.1289	79.0435	75.3241	9.03067	11.8479	sp|O82245|TSPO_ARATH Translocator protein homolog OS=Arabidopsis thaliana GN=TSPO PE=1 SV=1//1.06895e-45	TSPO; tryptophan-rich sensory protein-like protein
Gh_A12G0121	57.3058	53.9819	5.06692	4.46572	67.4539	66.7416	12.4372	13.2705	65.6975	67.6756	14.5902	14.9738	-//-	dentin sialophosphoprotein-like protein
Gh_A12G0132	49.6008	54.5383	221.028	220.075	85.4663	87.2729	252.692	247.249	61.3106	60.4233	135.995	140.367	sp|Q9I4V0|2NPD_PSEAE Nitronate monooxygenase OS=Pseudomonas aeruginosa (strain ATCC 15692 / PAO1 / 1C / PRS 101 / LMG 12228) GN=PA1024 PE=1 SV=1//2.22694e-24	Aldolase-type TIM barrel family protein
Gh_A12G0173	1.7148	1.23504	0.202387	0.137782	1.88456	1.52388	13.8995	14.2741	0.924138	1.53533	60.6983	58.541	sp|Q96289|ZAT10_ARATH Zinc finger protein ZAT10 OS=Arabidopsis thaliana GN=ZAT10 PE=2 SV=1//6.44572e-07	STZ; zinc finger protein STZ/ZAT10
Gh_A12G0190	13.5865	12.7209	32.0563	34.2489	17.5993	12.2778	66.9861	62.5536	16.922	10.279	41.285	43.8308	sp|Q7XR61|MTK1_ORYSJ Methylthioribose kinase 1 OS=Oryza sativa subsp. japonica GN=MTK1 PE=2 SV=1//1.42799e-25	MTK; S-methyl-5-thioribose kinase; K00899 5-methylthioribose kinase [EC:2.7.1.100]
Gh_A12G0192	2.48355	2.56469	4.18411	2.74675	7.09649	9.22632	173.963	174.786	8.8704	8.9272	340.154	331.382	-//-	--
Gh_A12G0204	28.3229	25.3221	16.1626	15.5262	30.6681	33.1961	116.466	114.652	18.5664	15.8015	190.112	189.355	sp|O65862|CAMT1_POPTR Caffeoyl-CoA O-methyltransferase 1 OS=Populus trichocarpa GN=CCOAOMT1 PE=2 SV=1//5.41277e-173	CCoAOMT1; putative caffeoyl-CoA O-methyltransferase; K00588 caffeoyl-CoA O-methyltransferase [EC:2.1.1.104]
Gh_A12G0234	0.287039	0.671877	0.293603	0.199881	1.29862	1.69487	21.8341	20.2421	1.04273	2.22731	70.2775	71.023	sp|Q6RYA0|SABP2_TOBAC Salicylic acid-binding protein 2 OS=Nicotiana tabacum GN=SABP2 PE=1 SV=1//2.44017e-65	ACL; methylesterase 2; K08233 polyneuridine-aldehyde esterase [EC:3.1.1.78]
Gh_A12G0237	20.2646	22.0324	91.1564	90.862	23.1945	26.0713	120.582	123.756	24.1103	24.9605	158.613	165.183	-//-	MEE14; maternal effect embryo arrest 14 protein
Gh_A12G0260	22.6956	21.0509	48.8772	45.4774	23.7123	20.4524	125.16	126.993	15.8644	15.9487	170.216	170.436	-//-	RD2; dessication responsive protein
Gh_A12G0274	3.1674	2.73147	45.9546	46.3184	11.1941	8.47391	536.041	512.508	33.2211	22.9205	375.931	385.376	sp|P33154|PR1_ARATH Pathogenesis-related protein 1 OS=Arabidopsis thaliana GN=At2g14610 PE=1 SV=1//3.17095e-73	PR1; pathogenesis-related protein 1; K13449 pathogenesis-related protein 1
Gh_A12G0364	36.6519	39.0747	4.41695	3.63039	54.4712	56.6191	12.9364	12.1655	79.8547	72.1739	16.8173	15.5114	-//-	hypothetical protein
Gh_A12G0511	698.604	896.064	56.1183	50.1435	852.605	682.452	203.267	215.225	557.016	529.201	126.034	104.302	-//-	--
Gh_A12G0560	110.968	121.215	86.5121	83.5889	108.844	106.174	57.2054	48.6934	150.615	144.271	18.5863	15.1532	-//-	Lactoylglutathione lyase / glyoxalase I family protein
Gh_A12G0561	40.7595	42.0364	7.98351	6.71834	54.929	54.769	6.91439	10.105	44.3302	44.4766	6.1894	6.46211	sp|C0SVM5|BBX19_ARATH B-box zinc finger protein 19 OS=Arabidopsis thaliana GN=BBX19 PE=2 SV=1//2.73495e-74	B-BOX domain protein 18
Gh_A12G0583	91.3355	100.518	29.2453	33.2955	46.7677	51.745	317.786	309.603	26.0919	30.4114	1357.31	1359.37	sp|Q9SPV4|SAMT_CLABR Salicylate carboxymethyltransferase OS=Clarkia breweri GN=SAMT PE=1 SV=1//5.40944e-170	BSMT1; SABATH methyltransferase BSMT1
Gh_A12G0584	58.5637	56.5711	305.319	318.374	53.4336	56.1146	121.371	118.041	37.6561	38.503	36.8978	41.327	sp|Q9SPV4|SAMT_CLABR Salicylate carboxymethyltransferase OS=Clarkia breweri GN=SAMT PE=1 SV=1//1.09497e-161	BSMT1; SABATH methyltransferase BSMT1
Gh_A12G0585	0.187142	0.131414	1.2251	1.642	0.641686	1.0954	26.7608	28.306	0.932341	0.653467	61.6114	58.2731	sp|Q9SPV4|SAMT_CLABR Salicylate carboxymethyltransferase OS=Clarkia breweri GN=SAMT PE=1 SV=1//6.49451e-94	S-adenosyl-L-methionine-dependent methyltransferase-like protein
Gh_A12G0665	1.90417	2.40925	2.76365	2.92969	3.41898	2.77454	25.6175	27.8766	2.92449	2.47092	53.7877	57.0827	sp|Q84WV8|NPRT2_ARATH Nicotinate phosphoribosyltransferase 2 OS=Arabidopsis thaliana GN=NAPRT2 PE=2 SV=1//0	NAPRT2; nicotinate phosphoribosyltransferase 2; K00763 nicotinate phosphoribosyltransferase [EC:6.3.4.21]
Gh_A12G1057	0.0838672	0.0981548	0.0857853	0	0.239642	0.25837	24.506	22.5358	0.391713	0.732125	61.3578	63.0818	sp|Q9P7E1|YOF7_SCHPO Uncharacterized RING finger protein P4H10.07 OS=Schizosaccharomyces pombe (strain 972 / ATCC 24843) GN=SPBP4H10.07 PE=1 SV=1//6.79671e-10	RING/U-box domain-containing protein
Gh_A12G1062	97.6575	98.0495	1.9719	2.12873	91.835	93.1578	5.81586	6.83101	84.5814	82.3819	2.37199	2.31773	sp|Q6R0H1|LHY_ARATH Protein LHY OS=Arabidopsis thaliana GN=LHY PE=1 SV=2//2.11935e-128	LHY; protein LHY; K12133 MYB-related transcription factor LHY
Gh_A12G1098	1594.62	1665.09	881.275	869.574	1718.66	1800.13	189.484	184.313	1904.26	1862.2	195.069	197.068	sp|Q9AT56|METK1_ELAUM S-adenosylmethionine synthase 1 OS=Elaeagnus umbellata GN=SAMS1 PE=2 SV=1//0	SAM-2; S-adenosylmethionine synthase 2; K00789 S-adenosylmethionine synthetase [EC:2.5.1.6]
Gh_A12G1116	19.8278	18.6341	80.5605	82.0449	16.378	15.1728	19.0484	20.7526	16.261	15.1344	12.4496	14.516	sp|O22900|WRK23_ARATH Probable WRKY transcription factor 23 OS=Arabidopsis thaliana GN=WRKY23 PE=2 SV=1//3.83883e-50	WRKY23; WRKY DNA-binding protein 23
Gh_A12G1143	93.3867	99.6212	1258.62	1234.58	187.795	194.403	1063.82	1043.91	256.633	251.022	1142.58	1152.78	sp|Q8LGG8|USPAL_ARATH Universal stress protein A-like protein OS=Arabidopsis thaliana GN=At3g01520 PE=1 SV=2//4.72233e-10	drought responsive ATP-binding motif containing protein
Gh_A12G1171	36.0319	36.3133	179.074	181.71	40.2215	43.7585	84.8027	91.9962	40.6473	39.7516	69.8004	71.0713	sp|Q9ZWL6|ETR1_PASED Ethylene receptor OS=Passiflora edulis GN=ETR1 PE=2 SV=1//0	ERS1; ethylene response sensor 1; K14509 ethylene receptor [EC:2.7.13.-]
Gh_A12G1245	43.698	43.9808	9.54771	8.63048	43.9587	43.1873	5.22966	5.71665	50.7014	50.0975	6.47368	7.13724	sp|Q9M0N1|PUX10_ARATH Plant UBX domain-containing protein 10 OS=Arabidopsis thaliana GN=PUX10 PE=2 SV=1//2.29716e-66	UBX domain-containing protein; K18726 FAS-associated factor 2
Gh_A12G1342	0.290197	0.185255	1.34925	1.10226	0.942281	1.34102	50.8911	51.098	1.93042	1.65048	125.877	130.299	sp|Q9LIP4|C71BX_ARATH Cytochrome P450 71B36 OS=Arabidopsis thaliana GN=CYP71B36 PE=3 SV=1//1.61144e-175	CYP71B36; cytochrome P450 71B36; K00517 [EC:1.14.-.-]
Gh_A12G1384	193.18	193.024	108.325	100.093	273.939	271.371	56.7705	54.4814	303.559	299.783	59.1665	63.2995	sp|Q9SZN7|HIP26_ARATH Heavy metal-associated isoprenylated plant protein 26 OS=Arabidopsis thaliana GN=HIPP26 PE=1 SV=1//1.2846e-47	heavy-metal-associated domain-containing protein
Gh_A12G1415	105.267	101.82	3.73707	3.69696	37.6802	40.2732	3.83801	4.85866	8.8876	15.6146	0.66293	1.05093	-//-	protease inhibitor/seed storage/lipid transfer protein (LTP) family protein
Gh_A12G1447	3.98645	3.42778	15.4783	18.6954	3.95194	5.7646	56.4856	63.3081	3.03988	2.48572	39.09	41.8296	-//-	putative transmembrane protein 97
Gh_A12G1448	9.40603	10.1616	9.95009	11.5044	7.00633	10.2782	60.7024	62.6566	3.12907	3.74294	45.8628	44.0831	sp|Q6DFQ5|TMM97_XENTR Transmembrane protein 97 OS=Xenopus tropicalis GN=tmem97 PE=2 SV=1//2.48092e-07	putative transmembrane protein 97
Gh_A12G1454	113.937	120.063	108.803	99.9695	160.325	164.377	51.0312	50.6039	140.838	144.752	34.0769	32.4525	sp|Q8S927|ATG8C_ARATH Autophagy-related protein 8c OS=Arabidopsis thaliana GN=ATG8C PE=2 SV=1//1.12216e-64	ATG8C; autophagy-related protein 8c; K08341 GABA(A) receptor-associated protein
Gh_A12G1505	1.20448	1.40967	35.2359	38.9009	4.7495	4.0817	48.4007	48.4453	3.60042	4.41612	81.6861	80.9031	sp|O49255|NAC29_ARATH NAC transcription factor 29 OS=Arabidopsis thaliana GN=NAC029 PE=2 SV=1//1.09333e-111	NAP; NAC transcription factor protein family
Gh_A12G1554	111.804	114.639	311.212	327.872	78.7284	82.309	232.827	246.223	67.9479	70.1797	282.831	290.245	sp|Q9ZWM9|RAV1_ARATH AP2/ERF and B3 domain-containing transcription factor RAV1 OS=Arabidopsis thaliana GN=RAV1 PE=1 SV=1//1.35099e-150	RAV1; AP2/ERF and B3 domain-containing transcription factor RAV1; K09287 RAV-like factor
Gh_A12G1570	0.527631	0.308759	0.944472	1.37782	1.13074	2.03184	62.5905	64.7947	2.259	3.07066	131.353	124.714	-//-	--
Gh_A12G1574	1024.87	1037.81	1394.82	1509.03	1419.91	1367.3	358.938	363.978	1841.32	1904.59	118.333	124.168	-//-	--
Gh_A12G1614	58.1363	58.8559	5.92475	5.82718	50.4152	52.0116	12.3896	11.7161	60.5485	61.9818	12.089	10.0035	sp|Q8LFV3|CDF3_ARATH Cyclic dof factor 3 OS=Arabidopsis thaliana GN=CDF3 PE=1 SV=2//8.4525e-120	CDF3; cyclic DOF factor 3
Gh_A12G1617	60.4142	63.9814	3.90001	3.2534	48.4124	47.6463	14.789	15.54	29.764	33.0498	13.0961	9.88623	sp|Q9SQL2|CB24_PEA Chlorophyll a-b binding protein P4, chloroplastic OS=Pisum sativum GN=lhcA-P4 PE=1 SV=1//3.80694e-156	LHCA4; chlorophyll a-b binding protein 4; K08910 light-harvesting complex I chlorophyll a/b binding protein 4
Gh_A12G1685	2.45539	2.01158	12.474	13.8068	8.00996	9.58149	267.992	273.516	7.45434	9.58599	471.015	480.763	sp|Q9C9D0|SOT16_ARATH Cytosolic sulfotransferase 16 OS=Arabidopsis thaliana GN=SOT16 PE=1 SV=1//9.76179e-107	SOT16; desulfo-glucosinolate sulfotransferase 16; K11821 desulfoglucosinolate sulfotransferase A/B/C [EC:2.8.2.-]
Gh_A12G1728	303.059	316.244	55.3028	53.8444	393.472	403.91	44.5357	51.1131	303.663	326.104	31.4974	32.3161	sp|Q94BT9|ATOX1_ARATH Copper transport protein ATX1 OS=Arabidopsis thaliana GN=ATX1 PE=1 SV=1//8.22632e-08	FP3; farnesylated protein 3
Gh_A12G1840	12.7873	12.0877	55.9348	53.427	11.7256	11.6951	20.1098	23.8448	13.0169	12.5223	18.2943	18.6742	-//-	hypothetical protein
Gh_A12G1935	18.592	21.4804	23.8935	26.0178	20.7732	18.9086	102.316	109.26	20.0392	16.4728	80.4456	96.5382	-//-	bifunctional inhibitor/lipid-transfer protein/seed storage 2S albumin superfamily protein
Gh_A12G1953	7.37704	9.44127	32.6802	30.1016	8.87143	9.23775	61.9623	66.6585	3.71821	4.01525	27.7343	30.2882	sp|O80337|EF100_ARATH Ethylene-responsive transcription factor 1A OS=Arabidopsis thaliana GN=ERF1A PE=1 SV=2//3.42e-69	ERF-1; ethylene-responsive transcription factor 1A; K09286 EREBP-like factor
Gh_A12G1960	82.0138	79.874	36.2156	37.5935	80.1507	86.2067	13.7273	14.8237	72.4928	72.4586	5.61624	5.50173	sp|Q05466|HAT4_ARATH Homeobox-leucine zipper protein HAT4 OS=Arabidopsis thaliana GN=HAT4 PE=1 SV=1//1.4114e-92	HB-2; homeobox protein 2; K09338 homeobox-leucine zipper protein
Gh_A12G1998	2.00456	2.60673	12.9859	12.0977	3.60641	1.94413	52.3149	56.8702	2.88968	3.45659	55.3945	54.4761	sp|Q9SU38|APT4_ARATH Adenine phosphoribosyltransferase 4 OS=Arabidopsis thaliana GN=APT4 PE=1 SV=1//7.7489e-102	APT4; adenine phosphoribosyl transferase 4; K00759 adenine phosphoribosyltransferase [EC:2.4.2.7]
Gh_A12G2052	1.42862	1.19429	9.3344	10.3543	2.04107	1.75148	93.9381	91.9913	1.81566	1.95129	125.147	129.93	sp|P54873|HMCS_ARATH Hydroxymethylglutaryl-CoA synthase OS=Arabidopsis thaliana GN=HMGS PE=1 SV=2//0	MVA1; Hydroxymethylglutaryl-CoA synthase; K01641 hydroxymethylglutaryl-CoA synthase [EC:2.3.3.10]
Gh_A12G2067	3.59767	3.86381	7.48978	7.91366	2.35834	2.93383	60.5243	55.9397	2.56993	3.01745	103.71	102.742	sp|Q42605|UGE1_ARATH Bifunctional UDP-glucose 4-epimerase and UDP-xylose 4-epimerase 1 OS=Arabidopsis thaliana GN=UGE1 PE=1 SV=2//0	UGE1; bifunctional UDP-glucose 4-epimerase and UDP-xylose 4-epimerase 1; K01784 UDP-glucose 4-epimerase [EC:5.1.3.2]
Gh_A12G2071	0.279557	0.0654365	1.88728	1.28483	1.83725	2.41146	79.6627	76.9548	3.56894	7.4026	102.263	113.297	sp|P50700|OSL3_ARATH Osmotin-like protein OSM34 OS=Arabidopsis thaliana GN=OSM34 PE=2 SV=2//5.23197e-107	OSM34; osmotin-like protein OSM34
Gh_A12G2185	239.73	256.3	30.7202	33.2381	243.914	227.454	36.2882	39.9944	273.312	252.554	66.9515	73.8141	-//-	hypothetical protein
Gh_A12G2190	2.70249	3.63948	23.4776	21.6933	9.78483	9.69417	53.6561	54.1046	7.78089	5.22462	58.4679	60.3154	sp|Q43609|COMT1_PRUDU Caffeic acid 3-O-methyltransferase OS=Prunus dulcis GN=COMT1 PE=2 SV=1//1.00305e-117	O-methyltransferase-like protein
Gh_A12G2227	40.0609	39.6096	58.6256	59.247	42.2152	44.7612	347.668	351.282	34.8554	37.6038	453.001	430.847	sp|P46484|COMT1_EUCGU Caffeic acid 3-O-methyltransferase OS=Eucalyptus gunnii GN=OMT PE=2 SV=1//0	OMT1; caffeic acid/5-hydroxyferulic acid O-methyltransferase; K13066 caffeic acid 3-O-methyltransferase [EC:2.1.1.68]
Gh_A12G2228	16.1189	16.6538	215.53	213.923	30.1502	30.649	140.894	135.626	14.8944	14.5039	114.949	115.124	sp|Q7XZQ7|FL3H_PETCR Flavanone 3-dioxygenase OS=Petroselinum crispum GN=FHT PE=1 SV=1//3.28678e-65	DMR6; putative 2OG-Fe(II) oxygenase
Gh_A12G2280	40.462	39.4335	1.19192	1.32075	46.048	49.0357	3.49402	2.89392	51.1828	53.1339	1.97941	1.82571	sp|Q9ZNX9|SIGE_ARATH RNA polymerase sigma factor sigE, chloroplastic/mitochondrial OS=Arabidopsis thaliana GN=SIGE PE=1 SV=1//0	SIGE; RNA polymerase sigma factor 5; K03093 RNA polymerase sigma factor
Gh_A12G2298	10.7428	10.6007	35.6588	33.2236	7.07222	9.57172	52.1542	54.6806	4.26329	4.90354	31.3414	32.9618	-//-	heavy-metal-associated domain-containing protein
Gh_A12G2300	105.604	108.032	4.16522	4.21311	89.3071	88.4981	59.1115	58.3578	89.3572	89.5429	30.2276	26.8495	sp|P51819|HSP83_IPONI Heat shock protein 83 OS=Ipomoea nil GN=HSP83A PE=2 SV=1//0	HSP90.1; heat shock protein 90.1; K04079 molecular chaperone HtpG
Gh_A12G2301	1.08692	0.970803	3.74494	3.4956	2.16586	2.33512	54.1411	51.8537	1.24688	1.8727	60.7027	56.1551	sp|A7PZL3|PGLR_VITVI Probable polygalacturonase OS=Vitis vinifera GN=GSVIVT00026920001 PE=1 SV=1//0	pectin lyase-like superfamily protein
Gh_A12G2323	29.1559	26.5591	597.881	612.845	125.28	110.975	3630.24	3604.99	82.2089	79.6038	2522.84	2499	-//-	PAR1 protein
Gh_A12G2342	3.92499	4.71143	96.2512	90.6156	5.46383	3.56551	24.7229	24.9627	4.38718	4.24633	18.9917	19.0569	-//-	--
Gh_A12G2375	0.644928	0.553519	5.49732	5.92811	2.0271	2.31797	71.7104	72.1942	1.4057	1.12599	55.609	58.3466	sp|Q0ZPV7|CXE1_ACTER Carboxylesterase 1 OS=Actinidia eriantha GN=CXE1 PE=1 SV=1//1.12638e-112	CXE20; carboxyesterase 20
Gh_A12G2380	69.5783	68.2878	15.0196	14.4612	67.4543	70.9364	32.7125	33.4705	75.7169	78.2713	33.3543	32.2943	sp|Q9FLI3|P2C75_ARATH Probable protein phosphatase 2C 75 OS=Arabidopsis thaliana GN=AHG1 PE=2 SV=1//4.98497e-116	AHG1; probable protein phosphatase AHG1; K14497 protein phosphatase 2C [EC:3.1.3.16]
Gh_A12G2406	300.526	306.493	154.954	157.96	357.27	351.532	120.475	116.324	342.377	330.884	67.4388	67.4931	sp|Q84V83|LAR_DESUN Leucoanthocyanidin reductase OS=Desmodium uncinatum GN=LAR PE=1 SV=1//7.58741e-146	isoflavone reductase-like protein
Gh_A12G2411	91.1921	87.085	25.1729	25.8211	61.0285	67.4535	13.2549	15.0786	58.1801	53.0071	6.96076	7.68267	sp|Q9LS40|ASPG1_ARATH Protein ASPARTIC PROTEASE IN GUARD CELL 1 OS=Arabidopsis thaliana GN=ASPG1 PE=1 SV=1//0	protein ASPARTIC PROTEASE IN GUARD CELL 1
Gh_A12G2415	80.0277	86.2924	3.22009	1.55761	40.0056	33.689	12.8534	10.6772	28.3753	22.9012	6.73439	8.27929	-//-	--
Gh_A12G2420	12.2418	12.5363	18.9723	17.1461	30.9383	30.3563	146.526	142.304	30.9707	34.6098	177.971	184.146	sp|Q9LDE1|MY108_ARATH Transcription factor MYB108 OS=Arabidopsis thaliana GN=MYB108 PE=1 SV=1//5.10045e-60	MYB62; R2R3-MYB transcription family; K09422 myb proto-oncogene protein, plant
Gh_A12G2430	156.563	162.638	57.1739	60.3213	117.257	112.483	34.9179	32.7697	103.307	107.211	21.6502	23.5421	sp|Q9FR44|PEAM1_ARATH Phosphoethanolamine N-methyltransferase 1 OS=Arabidopsis thaliana GN=NMT1 PE=1 SV=1//0	XPL1; phosphoethanolamine N-methyltransferase 1; K05929 phosphoethanolamine N-methyltransferase [EC:2.1.1.103]
Gh_A12G2477	4.58881	5.52852	54.3925	52.02	4.82061	3.81139	32.9804	32.7107	3.71219	4.58184	19.9181	21.297	sp|P46512|CAH1_FLALI Carbonic anhydrase 1 OS=Flaveria linearis PE=2 SV=1//4.74983e-66	CA1; carbonic anhydrase 1; K01673 carbonic anhydrase [EC:4.2.1.1]
Gh_A12G2478	1.4109	0.795054	7.85728	7.36869	2.23973	2.01231	158.975	167.672	2.1966	2.58497	160.736	177.696	sp|P42737|BCA2_ARATH Beta carbonic anhydrase 2, chloroplastic OS=Arabidopsis thaliana GN=BCA2 PE=1 SV=3//1.09975e-82	BCA4; beta carbonic anhydrase 4; K01673 carbonic anhydrase [EC:4.2.1.1]
Gh_A12G2632	27.7573	28.2116	51.1059	50.2045	26.6118	31.0544	108.042	109.863	26.3837	27.5255	139.434	145.904	-//-	hypothetical protein
Gh_A12G2678	1.02928	0.963702	0.315846	0	2.79401	2.37818	10.3801	10.1369	1.92295	1.19802	53.4889	55.357	sp|Q9SZZ8|BCH1_ARATH Beta-carotene 3-hydroxylase 1, chloroplastic OS=Arabidopsis thaliana GN=BETA-OHASE 1 PE=1 SV=1//1.08346e-66	BETA-OHASE_2; beta-carotene hydroxylase 2; K15746 beta-carotene 3-hydroxylase [EC:1.14.13.129]
Gh_A12G2714	33.0152	37.6326	11.581	9.74486	23.7461	21.9744	190.711	195.59	37.0874	24.3139	147.456	148.882	sp|P51614|CHIT3_VITVI Acidic endochitinase OS=Vitis vinifera GN=CHIT3 PE=2 SV=1//1.17551e-154	CHIA; chitinase A; K01183 chitinase [EC:3.2.1.14]
Gh_A13G0037	3.3273	1.13579	1.13447	0.86887	6.14021	5.55232	13.8021	11.1253	6.47525	3.63074	50.5129	50.6806	-//-	hypothetical protein
Gh_A13G0040	0.698371	0.743041	1.75339	1.92315	1.08847	0.782355	210.303	211.974	0.889591	2.30927	302.56	318.663	sp|Q8L5T5|LBD15_ARATH LOB domain-containing protein 15 OS=Arabidopsis thaliana GN=LBD15 PE=2 SV=2//8.76895e-75	LBD15; LOB domain-containing protein 15
Gh_A13G0050	105.921	98.3996	76.9525	73.7404	97.74	99.0592	25.075	23.6455	44.4617	41.0851	15.3137	14.5729	sp|O22874|EXPA8_ARATH Expansin-A8 OS=Arabidopsis thaliana GN=EXPA8 PE=2 SV=1//2.14579e-127	EXPA8; expansin A8
Gh_A13G0067	73.478	83.3995	8.15399	8.39908	74.5739	81.8968	13.354	15.0024	59.7882	60.815	11.0686	13.5817	-//-	hypothetical protein
Gh_A13G0092	17.5383	18.1563	28.0951	28.2466	20.3442	19.7709	83.5243	83.1929	18.1016	17.344	90.3142	90.5317	sp|Q99JF5|MVD1_MOUSE Diphosphomevalonate decarboxylase OS=Mus musculus GN=Mvd PE=1 SV=2//8.21823e-114	diphosphomevalonate decarboxylase; K01597 diphosphomevalonate decarboxylase [EC:4.1.1.33]
Gh_A13G0215	11.8446	12.1689	5.53696	5.7382	14.7018	15.3967	24.2879	26.5549	10.0965	11.7747	59.361	59.4471	sp|H2DH18|C7A12_PANGI Cytochrome P450 CYP736A12 OS=Panax ginseng PE=2 SV=1//0	TT7; Flavonoid 3'-monooxygenase; K05280 flavonoid 3'-monooxygenase [EC:1.14.13.21]
Gh_A13G0222	92.3001	98.9472	6.30158	4.76882	85.817	87.5248	22.8291	23.8094	51.5538	54.3403	20.84	23.0737	sp|P12360|CB11_SOLLC Chlorophyll a-b binding protein 6A, chloroplastic OS=Solanum lycopersicum GN=CAB6A PE=2 SV=1//2.87213e-139	LHCA1; chlorophyll a-b binding protein 6; K08907 light-harvesting complex I chlorophyll a/b binding protein 1
Gh_A13G0275	64.6798	68.1645	16.0113	14.6516	70.5282	75.9357	34.3002	33.8216	61.1365	60.781	37.3295	36.1326	sp|Q944G9|ALFC2_ARATH Probable fructose-bisphosphate aldolase 2, chloroplastic OS=Arabidopsis thaliana GN=FBA2 PE=1 SV=2//0	FBA2; fructose-bisphosphate aldolase 2; K01623 fructose-bisphosphate aldolase, class I [EC:4.1.2.13]
Gh_A13G0294	175.177	195.611	2876.64	3009.45	202.15	200.859	886.422	913.652	231.676	230.074	1265.6	1279.89	sp|P49310|GRP1_SINAL Glycine-rich RNA-binding protein GRP1A OS=Sinapis alba PE=2 SV=1//6.12625e-46	CCR2; glycine-rich RNA-binding protein 7
Gh_A13G0342	17.7541	18.5838	91.014	92.7674	30.4264	34.6018	243.18	243.231	21.6716	21.0407	168.788	160.135	sp|Q9SMN0|CXE12_ARATH Probable carboxylesterase 12 OS=Arabidopsis thaliana GN=CXE12 PE=1 SV=1//1.7508e-110	CXE12; probable carboxylesterase 12
Gh_A13G0345	13.3729	13.3509	22.0039	23.184	13.7037	11.7802	33.9725	33.4804	12.2724	13.458	50.7939	53.7099	sp|Q8BGC4|ZADH2_MOUSE Zinc-binding alcohol dehydrogenase domain-containing protein 2 OS=Mus musculus GN=Zadh2 PE=1 SV=1//2.26433e-90	NQR; oxidative stress tolerance protein NQR; K07119
Gh_A13G0355	60.6218	59.4239	12.2241	11.0882	72.4931	72.7595	11.3943	9.94414	67.8231	66.7331	5.42723	5.13588	sp|Q9M7Q5|AI5L4_ARATH ABSCISIC ACID-INSENSITIVE 5-like protein 4 OS=Arabidopsis thaliana GN=ABF1 PE=1 SV=1//3.66607e-84	ABF2; abscisic acid responsive elements-binding factor 2; K14432 ABA responsive element binding factor
Gh_A13G0363	12.6122	12.7335	3.54352	2.43122	13.5336	17.7596	29.3938	31.1303	8.34301	9.5293	79.7529	79.5777	sp|O65862|CAMT1_POPTR Caffeoyl-CoA O-methyltransferase 1 OS=Populus trichocarpa GN=CCOAOMT1 PE=2 SV=1//4.36883e-170	CCoAOMT1; putative caffeoyl-CoA O-methyltransferase; K00588 caffeoyl-CoA O-methyltransferase [EC:2.1.1.104]
Gh_A13G0387	3.74204	4.51429	52.1735	56.7662	22.9477	24.7411	256.944	260.601	5.37775	5.19313	127.776	135.583	sp|C0HJG8|BSP_BOSSE Basic secretory protease (Fragments) OS=Boswellia serrata PE=1 SV=1//7.299e-11	basic secretory protein family protein
Gh_A13G0391	73.8939	71.2303	32.1196	33.0895	86.161	92.1472	26.9768	24.2735	65.1842	64.5466	15.8985	15.8605	sp|Q39266|ZFP7_ARATH Zinc finger protein 7 OS=Arabidopsis thaliana GN=ZFP7 PE=2 SV=1//5.09445e-20	ZFP7; zinc finger protein 7
Gh_A13G0459	19.4423	18.3662	27.5104	27.7061	17.6584	20.2506	75.3824	76.3778	15.459	16.4672	48.7846	50.8887	sp|Q9SX20|PTR18_ARATH Protein NRT1/ PTR FAMILY 3.1 OS=Arabidopsis thaliana GN=NPF3.1 PE=2 SV=1//0	putative nitrite transporter
Gh_A13G0517	44.8233	47.5613	193.817	195.451	47.2276	42.6034	97.634	100.444	46.5544	44.0354	72.2852	77.5249	sp|P54168|YPGQ_BACSU Uncharacterized protein YpgQ OS=Bacillus subtilis (strain 168) GN=ypgQ PE=4 SV=1//6.93875e-21	Metal-dependent phosphohydrolase; K06950 uncharacterized protein
Gh_A13G0541	108.856	112.074	24.6132	30.2639	141.256	128.089	28.9949	28.0632	139.657	117.89	17.346	17.8658	-//-	--
Gh_A13G0544	10.4487	9.98867	46.185	46.8026	11.5659	14.3064	60.4069	60.2025	14.5087	14.0152	73.1952	78.7664	-//-	hypothetical protein
Gh_A13G0604	41.7625	48.6637	68.9265	70.5767	34.8486	36.4484	105.457	113.973	32.7935	33.3657	168.433	170.864	sp|Q9FE06|EXOL2_ARATH Protein EXORDIUM-like 2 OS=Arabidopsis thaliana GN=EXL2 PE=2 SV=1//1.35736e-142	EXL2; protein EXORDIUM like 2
Gh_A13G0667	105.767	102.026	27.7945	25.5312	108.014	119.46	54.716	59.3593	118.009	117.375	25.1009	24.7899	sp|Q8LPN7|RNG1L_ARATH E3 ubiquitin-protein ligase RING1-like OS=Arabidopsis thaliana GN=At3g19950 PE=1 SV=1//3.46491e-24	RING/U-box domain-containing protein
Gh_A13G0672	32.1929	37.805	172.794	169.102	39.3677	40.5953	66.5261	60.704	33.3853	34.0571	24.7913	25.5431	sp|Q9LDR9|EXP10_ARATH Expansin-A10 OS=Arabidopsis thaliana GN=EXPA10 PE=2 SV=1//7.28768e-147	EXPA10; expansin A10
Gh_A13G0935	108.852	113.934	2.45969	2.2606	88.8096	89.0829	1.86545	2.82634	76.1864	78.4864	2.03621	2.21347	sp|Q9FXB2|GOLS2_ARATH Galactinol synthase 2 OS=Arabidopsis thaliana GN=GOLS2 PE=1 SV=1//9.4733e-177	GolS2; galactinol synthase 2; K18819 inositol 3-alpha-galactosyltransferase [EC:2.4.1.123]
Gh_A13G0940	238.318	248.089	17.1588	17.5222	301.465	322.462	71.8784	66.2464	278.436	285.82	51.1166	45.9407	-//-	hypothetical protein
Gh_A13G0947	251.064	267.222	21.0653	22.4077	266.952	271.293	31.8967	32.6911	243.699	245.948	23.3552	24.0719	sp|Q9XFH8|TRXF1_ARATH Thioredoxin F1, chloroplastic OS=Arabidopsis thaliana GN=At3g02730 PE=1 SV=2//1.66042e-68	TRXF1; thioredoxin F-type 1; K03671 thioredoxin 1
Gh_A13G0955	0.164685	0.224864	40.2318	36.7547	6.58797	7.27195	200.61	200.269	0.854646	0.798682	69.167	73.5928	sp|Q93ZR6|WSD1_ARATH O-acyltransferase WSD1 OS=Arabidopsis thaliana GN=WSD1 PE=2 SV=1//3.82076e-108	O-acyltransferase (WSD1-like) family protein
Gh_A13G0998	34.7703	34.9824	16.3647	17.2036	34.1871	33.8265	81.4502	78.4168	34.5347	38.0421	184.141	188.211	sp|Q56Z59|PATL3_ARATH Patellin-3 OS=Arabidopsis thaliana GN=PATL3 PE=1 SV=2//1.13099e-151	patellin-3
Gh_A13G1012	14.877	14.3338	18.6293	18.9475	9.4272	8.73875	34.5029	36.7987	6.4064	6.87253	55.7381	58.6563	sp|Q67XD9|CINV2_ARATH Alkaline/neutral invertase CINV2 OS=Arabidopsis thaliana GN=CINV2 PE=1 SV=1//0	CINV2; cytosolic invertase 2
Gh_A13G1098	64.167	62.7411	4.7052	4.56157	62.9748	64.9964	51.8456	50.0067	68.9873	70.8237	21.6098	23.098	sp|P36181|HSP80_SOLLC Heat shock cognate protein 80 OS=Solanum lycopersicum GN=HSC80 PE=2 SV=1//0	HSP81-3; Heat shock protein 90-3; K04079 molecular chaperone HtpG
Gh_A13G1119	0.0918006	0	0.14085	0.4315	0.131155	0.282811	24.5097	23.1049	0.214383	0.333908	68.3613	67.4797	sp|Q6NPD7|NUD10_ARATH Nudix hydrolase 10 OS=Arabidopsis thaliana GN=NUDT10 PE=1 SV=1//8.39051e-121	NUDT10; nudix hydrolase 10
Gh_A13G1122	55.6025	61.4903	43.0573	43.8871	67.097	65.4453	30.0556	35.1396	77.6406	76.4415	14.9341	17.7626	sp|O23310|NFYB3_ARATH Nuclear transcription factor Y subunit B-3 OS=Arabidopsis thaliana GN=NFYB3 PE=2 SV=1//2.75482e-67	NF-YB3; nuclear transcription factor Y subunit B-3
Gh_A13G1125	147.102	146.776	101.606	104.289	133.024	128.222	58.0649	59.8889	179.522	177.166	14.209	16.9906	sp|Q8LBL1|KCO1_ARATH Two-pore potassium channel 1 OS=Arabidopsis thaliana GN=TPK1 PE=1 SV=2//9.28732e-73	ATKCO1; two-pore potassium channel 1; K05389 potassium channel subfamily K, other eukaryote
Gh_A13G1158	250.077	239.449	99.9471	96.2334	256.944	250.475	74.6666	71.3357	320.868	308.514	38.3758	37.7078	sp|Q8RWE8|GGAP1_ARATH GDP-L-galactose phosphorylase 1 OS=Arabidopsis thaliana GN=VTC2 PE=1 SV=1//0	VTC2; GDP-L-galactose phosphorylase 1; K14190 GDP-L-galactose phosphorylase [EC:2.7.7.69]
Gh_A13G1261	0.357539	0.418449	0.864421	0.916679	0.789442	1.35181	19.4574	22.5265	1.41691	1.41871	58.0813	55.1789	sp|Q9FN30|TAT2_ARATH Probable aminotransferase TAT2 OS=Arabidopsis thaliana GN=At5g53970 PE=2 SV=1//0	tyrosine aminotransferase; K00815 tyrosine aminotransferase [EC:2.6.1.5]
Gh_A13G1419	16.6613	16.0964	101.133	101.582	27.7543	28.0141	96.4913	97.03	28.2775	25.1774	149.785	142.707	-//-	hypothetical protein
Gh_A13G1436	16.6871	16.099	25.4302	21.7878	17.4779	20.407	66.2562	63.2674	18.0805	20.0134	89.5271	87.4017	sp|Q9ATM2|SIP12_MAIZE Aquaporin SIP1-2 OS=Zea mays GN=SIP1-2 PE=2 SV=1//1.15498e-70	SIP1A; aquaporin SIP1-1; K09875 aquaporin SIP
Gh_A13G1439	2.44413	2.86051	8.82364	11.4884	8.11359	8.19403	95.081	89.8518	6.82699	7.32125	113.428	119.862	sp|D2SMN4|NAMB1_HORVS NAC transcription factor NAM-B1 OS=Hordeum vulgare subsp. spontaneum GN=NAM-B1 PE=3 SV=1//3.83262e-71	NAC047; NAC domain containing protein 47
Gh_A13G1467	1.42516	1.11196	137.806	156.901	10.8593	9.80542	960.003	1017.39	6.36054	6.2205	643.246	629.677	sp|P29063|PR4B_TOBAC Pathogenesis-related protein PR-4B OS=Nicotiana tabacum PE=2 SV=1//3.78017e-58	PR4; pathogenesis-related 4
Gh_A13G1488	13.4114	12.9913	131.307	133.027	19.8112	18.4468	97.2484	97.1582	9.59494	10.3932	68.8751	73.7196	sp|Q8RXU4|THA1_ARATH Probable low-specificity L-threonine aldolase 1 OS=Arabidopsis thaliana GN=THA1 PE=1 SV=1//0	THA1; threonine aldolase; K01620 threonine aldolase [EC:4.1.2.5]
Gh_A13G1501	4.41769	5.02396	5.2008	5.39801	6.01383	4.55794	13.3094	11.3508	4.67171	5.6998	64.0668	73.8747	sp|Q9S6Z7|CYSD1_ARATH Bifunctional L-3-cyanoalanine synthase/cysteine synthase D1 OS=Arabidopsis thaliana GN=CYSD1 PE=1 SV=1//2.59449e-139	CYSD1; cysteine synthase D1; K01738 cysteine synthase A [EC:2.5.1.47]
Gh_A13G1504	83.2123	82.7778	36.4953	37.2682	68.8106	72.5504	12.6274	13.5986	81.4217	76.7204	8.11753	9.21773	-//-	--
Gh_A13G1555	410.686	412.666	146.711	142.68	436.689	447.633	80.2579	85.7626	324.887	337.821	91.6431	96.7108	-//-	hypothetical protein
Gh_A13G1558	69.0647	60.3862	43.3461	49.1636	59.3884	56.5554	13.8021	12.3896	40.5423	42.594	7.98278	9.1456	-//-	pyruvate kinase; K00873 pyruvate kinase [EC:2.7.1.40]
Gh_A13G1565	79.0827	80.273	13.3222	14.3873	47.7912	41.856	45.1877	48.3051	44.3473	36.9446	40.8045	40.4137	-//-	--
Gh_A13G1580	58.7546	59.5704	1.43482	1.25589	65.6195	60.7467	3.21271	2.4365	53.2244	51.4885	1.91986	1.89726	sp|Q940T9|COL4_ARATH Zinc finger protein CONSTANS-LIKE 4 OS=Arabidopsis thaliana GN=COL4 PE=2 SV=2//1.41865e-127	COL4; zinc finger protein CONSTANS-LIKE 4
Gh_A13G1610	410.52	402.441	96.9911	92.8856	327.628	330.379	70.6006	70.896	257.392	252.583	35.2328	37.3135	sp|Q9SZY4|PTR27_ARATH Protein NRT1/ PTR FAMILY 6.2 OS=Arabidopsis thaliana GN=NPF6.2 PE=1 SV=1//0	nitrate transporter 1.4
Gh_A13G1623	25.4528	25.5919	51.205	55.9744	29.1581	31.6165	99.5548	101.315	28.6421	28.124	172.632	175.783	sp|O65554|CIPK6_ARATH CBL-interacting serine/threonine-protein kinase 6 OS=Arabidopsis thaliana GN=CIPK6 PE=1 SV=1//0	SIP3; CBL-interacting serine/threonine-protein kinase 6
Gh_A13G1655	131.47	129.564	3.98044	2.52294	114.022	115.078	38.8193	38.3822	128.743	131.636	7.98626	9.0432	sp|P41152|HSF30_SOLPE Heat shock factor protein HSF30 OS=Solanum peruvianum GN=HSF30 PE=2 SV=1//1.08108e-125	HSFA6B; heat stress transcription factor A-6b; K09419 heat shock transcription factor, other eukaryote
Gh_A13G1656	75.7346	78.6133	1.60529	1.82663	60.7955	64.0963	24.2334	21.0446	68.8328	69.5447	4.81663	4.30431	sp|Q9SF32|IQD1_ARATH Protein IQ-DOMAIN 1 OS=Arabidopsis thaliana GN=IQD1 PE=1 SV=1//3.60358e-20	IQD6; IQ-domain 6 protein
Gh_A13G1684	25.6019	24.3009	77.4483	75.7504	26.451	27.7482	191.336	192.481	20.0407	22.6507	156.3	150.932	sp|O65351|SBT17_ARATH Subtilisin-like protease SBT1.7 OS=Arabidopsis thaliana GN=SBT1.7 PE=1 SV=1//0	Subtilase-like protein
Gh_A13G1697	176.624	169.824	5.78125	4.54129	182.774	172.112	25.717	24.1845	112.531	111.014	14.3577	15.4361	-//-	PSBX; photosystem II subunit X
Gh_A13G1698	65.3238	64.3676	5.89242	5.79015	55.2825	63.4537	13.0693	13.7442	29.4443	35.7394	13.5688	11.72	-//-	PSBX; photosystem II subunit X
Gh_A13G1699	284.229	286.728	66.262	56.085	275.17	278.928	96.1227	98.0594	178.696	184.39	73.5242	61.1726	-//-	PSBX; photosystem II subunit X
Gh_A13G1728	136.923	137.063	74.9785	69.598	136.981	137.16	16.567	12.7605	143.698	142.633	7.0858	8.29103	sp|Q9M0G2|C3H49_ARATH Zinc finger CCCH domain-containing protein 49 OS=Arabidopsis thaliana GN=At4g29190 PE=2 SV=1//1.12849e-109	protein OXIDATION-RELATED ZINC FINGER 2
Gh_A13G1773	4.06638	4.3672	4.59979	5.34681	5.05779	5.82152	24.4938	25.5353	4.84124	3.75859	67.0831	67.0598	sp|O48782|HMOX1_ARATH Heme oxygenase 1, chloroplastic OS=Arabidopsis thaliana GN=HO1 PE=1 SV=2//4.75502e-136	TED4; heme oxygenase 1; K00510 heme oxygenase [EC:1.14.99.3]
Gh_A13G1852	37.4025	41.0667	9.9299	10.1165	62.7698	68.2343	5.68925	5.54325	115.791	110.222	3.55591	4.17565	sp|Q3E9B5|PTR51_ARATH Protein NRT1/ PTR FAMILY 7.1 OS=Arabidopsis thaliana GN=NPF7.1 PE=2 SV=1//0	putative peptide/nitrate transporter
Gh_A13G1945	109.925	107.299	12.3323	10.9478	126.351	124.478	13.2264	11.9384	200.362	199.468	208.989	205.622	sp|P49078|ASNS1_ARATH Asparagine synthetase [glutamine-hydrolyzing] 1 OS=Arabidopsis thaliana GN=ASN1 PE=2 SV=2//0	ASN1; asparagine synthetase [glutamine-hydrolyzing]; K01953 asparagine synthase (glutamine-hydrolysing) [EC:6.3.5.4]
Gh_A13G1950	52.737	52.5154	43.5203	44.4419	76.1115	78.2046	479.837	515.581	106.319	112.362	3834.66	3984.32	sp|Q39511|MT1_CASGL Metallothionein-like protein 1 OS=Casuarina glauca GN=MT1 PE=3 SV=1//1.35175e-14	MT2A; metallothionein 2A
Gh_A13G1961	33.905	33.3421	4.72631	5.11407	47.7843	50.2932	8.26881	7.85046	59.5509	60.1035	7.46244	9.65721	sp|Q84TH4|SR45A_ARATH Serine/arginine-rich splicing factor SR45a OS=Arabidopsis thaliana GN=SR45A PE=1 SV=1//4.7672e-41	serine/arginine rich-like protein SR45a
Gh_A13G2023	79.2275	76.1464	15.9806	18.1081	76.8503	78.9702	51.023	51.078	75.1328	74.355	25.7026	26.0531	sp|P21239|RUB1_BRANA RuBisCO large subunit-binding protein subunit alpha, chloroplastic (Fragment) OS=Brassica napus PE=2 SV=2//0	CPN60A; chaperonin-60 alpha
Gh_A13G2046	151.262	159.547	7.21464	5.97653	174.223	176.302	45.059	48.4452	191.344	190.378	17.6684	18.6045	sp|P26413|HSP70_SOYBN Heat shock 70 kDa protein OS=Glycine max GN=HSP70 PE=3 SV=1//0	HSP70; heat shock protein 70-4; K03283 heat shock 70kDa protein 1/8
Gh_A13G2047	30.0888	30.2048	24.4312	22.6805	43.431	45.5829	4.65226	3.39441	53.509	47.0265	4.0525	3.67106	sp|Q9LMK2|LSH6_ARATH Protein LIGHT-DEPENDENT SHORT HYPOCOTYLS 6 OS=Arabidopsis thaliana GN=LSH6 PE=1 SV=1//2.51959e-91	LSH6; protein LIGHT SENSITIVE HYPOCOTYLS 6
Gh_A13G2072	19.1434	19.2618	20.0708	20.0515	19.373	20.887	75.9716	70.733	13.0806	14.0035	128.098	124.921	sp|O48922|C98A2_SOYBN Cytochrome P450 98A2 OS=Glycine max GN=CYP98A2 PE=2 SV=1//0	CYP98A3; cytochrome P450 98A3; K09754 coumaroylquinate(coumaroylshikimate) 3'-monooxygenase [EC:1.14.13.36]
Gh_A13G2117	0.799205	0.801735	0.35035	1.31182	1.46806	0.703462	21.2567	17.7688	0.88876	1.66112	50.3827	58.5519	-//-	hypothetical protein
Gh_A13G2162	9.05766	8.83393	65.317	71.5885	11.4309	6.74346	23.2265	28.0831	9.87116	7.90695	28.4876	23.6226	-//-	--
Gh_A13G2309	23.0279	24.4869	11.5081	11.6831	16.027	16.114	155.8	160.075	10.9604	12.3486	297.695	289.963	sp|Q9SFF6|PAE12_ARATH Pectin acetylesterase 12 OS=Arabidopsis thaliana GN=PAE12 PE=2 SV=1//0	pectinacetylesterase family protein
Gh_A13G2331	932.923	945.089	206.425	202.044	1381.9	1348.65	361.976	356.578	1284.04	1293.63	319.197	314.862	sp|Q9CR50|ZN363_MOUSE RING finger and CHY zinc finger domain-containing protein 1 OS=Mus musculus GN=Rchy1 PE=1 SV=1//3.38763e-58	CHY and CTCHY and RING-type zinc finger protein; K10144 RING finger and CHY zinc finger domain-containing protein 1 [EC:6.3.2.19]
Gh_A13G2341	0	0.0492293	2.62455	2.68014	0.0600959	0.453548	65.2073	66.7427	0.851339	1.22399	15.7533	16.7043	sp|Q9ZTA3|AOP1C_ARATH Probable 2-oxoglutarate-dependent dioxygenase AOP1 OS=Arabidopsis thaliana GN=AOP1 PE=2 SV=1//2.38783e-64	putative 2-oxoglutarate-dependent dioxygenase
Gh_A13G2343	7.17065	6.38006	5.8334	4.94952	4.07391	5.10281	36.488	34.6704	4.30884	4.75881	50.2185	52.7704	sp|Q9ZTA3|AOP1C_ARATH Probable 2-oxoglutarate-dependent dioxygenase AOP1 OS=Arabidopsis thaliana GN=AOP1 PE=2 SV=1//1.32511e-69	putative 2-oxoglutarate-dependent dioxygenase
Gh_D01G0018	195.178	192.865	53.7459	50.6114	139.912	145.596	36.2659	38.6638	121.684	124.556	22.4083	22.0281	sp|P93004|PIP27_ARATH Aquaporin PIP2-7 OS=Arabidopsis thaliana GN=PIP2-7 PE=1 SV=2//0	PIP3; plasma membrane intrinsic protein 3; K09872 aquaporin PIP
Gh_D01G0047	0.156167	0	0.638953	0.489364	0	0.481103	52.0931	72.5337	0.729396	0	105.412	102.061	sp|Q1A173|RADL6_ARATH Protein RADIALIS-like 6 OS=Arabidopsis thaliana GN=RL6 PE=2 SV=1//1.67107e-33	RL6; protein RADIALIS-like 6
Gh_D01G0186	6.86411	7.7965	12.9031	13.6416	10.125	9.0137	64.3224	65.1176	10.4029	10.2225	133.235	127.457	sp|P0CZ23|ACOX3_ARATH Acyl-coenzyme A oxidase 3, peroxisomal OS=Arabidopsis thaliana GN=ACX3 PE=1 SV=1//0	ACX3; acyl-coenzyme A oxidase 3; K00232 acyl-CoA oxidase [EC:1.3.3.6]
Gh_D01G0235	7.92804	7.16822	27.4923	29.7633	12.2374	12.9064	50.9905	52.3557	10.6973	10.9241	42.5358	43.2132	sp|O53732|UFAA1_MYCTU Tuberculostearic acid methyltransferase UfaA1 OS=Mycobacterium tuberculosis (strain ATCC 25618 / H37Rv) GN=ufaA1 PE=1 SV=3//1.74717e-52	cyclopropane-fatty-acyl-phospholipid synthase; K00574 cyclopropane-fatty-acyl-phospholipid synthase [EC:2.1.1.79]
Gh_D01G0247	58.5917	59.9603	3.08827	2.46381	81.1487	82.404	3.78163	4.47402	76.5309	88.5414	1.50655	1.73696	sp|P06183|PSBR_SOLTU Photosystem II 10 kDa polypeptide, chloroplastic OS=Solanum tuberosum GN=PSBR PE=2 SV=1//2.92886e-54	PSBR; photosystem II subunit R; K03541 photosystem II 10kDa protein
Gh_D01G0302	133.631	136.357	14.6587	14.5804	207.937	216.447	22.6196	20.1401	112.427	112.105	5.40333	6.60791	-//-	RGF9; root meristem growth factor 9
Gh_D01G0314	36.7202	43.1908	16.8081	15.2463	51.8064	49.0677	4.62895	5.80413	28.5844	39.5348	3.4647	3.62145	-//-	--
Gh_D01G0331	3.08903	3.15571	13.0939	14.6564	10.1356	12.1778	116.161	114.204	9.17015	10.017	67.3365	63.8213	sp|Q9LUC5|C7A15_ARATH Cytochrome P450 72A15 OS=Arabidopsis thaliana GN=CYP72A15 PE=2 SV=1//0	CYP72A15; cytochrome P450, family 72, subfamily A, polypeptide 15
Gh_D01G0374	0	0	1.7017	1.59293	0.198071	0.213551	259.551	247.623	1.29505	2.82391	482.992	470.528	-//-	--
Gh_D01G0375	0	0	1.47843	0.301948	1.0325	0.445276	281.621	295.593	1.12513	2.10291	691.534	668.258	-//-	--
Gh_D01G0376	0	0	1.98532	2.60661	0	0	75.4633	83.1029	0	0.403416	219.56	230.068	-//-	--
Gh_D01G0377	0.280134	0.327857	18.1953	19.1659	2.40136	2.58903	623.331	665.376	2.39874	4.48332	1434.23	1374.2	-//-	--
Gh_D01G0378	0.970464	0.81128	109.76	90.5073	24.7589	27.5481	877.597	971.95	13.3822	15.3298	1921.9	1878.65	-//-	--
Gh_D01G0432	46.7885	50.6847	32.3979	33.4388	47.6782	42.51	21.7383	19.9266	53.8066	48.6772	12.8194	12.3944	sp|Q62785|HAP28_RAT 28 kDa heat- and acid-stable phosphoprotein OS=Rattus norvegicus GN=Pdap1 PE=1 SV=1//3.91156e-18	hypothetical protein
Gh_D01G0474	694.852	699.9	476.256	473.277	689.86	687.634	135.79	141.333	690.645	726.373	86.4018	104.359	sp|Q96386|MT3_CARPA Metallothionein-like protein type 3 OS=Carica papaya PE=3 SV=1//8.44257e-19	MT3; metallothionein 3
Gh_D01G0514	37.0007	37.6219	25.7519	22.5756	19.9704	20.7471	78.7192	78.7411	24.2614	24.6095	166.701	161.771	sp|Q93VY3|NAC72_ARATH NAC domain-containing protein 72 OS=Arabidopsis thaliana GN=NAC072 PE=2 SV=1//3.80511e-126	RD26; NAC transcription factor RD26
Gh_D01G0521	23.0784	19.1684	33.3153	32.66	36.1629	33.5421	12.513	11.7673	76.4967	81.2358	8.37516	5.62896	-//-	--
Gh_D01G0522	319.789	356.706	403.02	424.475	356.351	370.144	130.567	131.416	647.834	694.514	86.542	99.7287	-//-	--
Gh_D01G0523	33.0605	32.3322	17.3715	18.9221	40.7631	42.9024	28.6916	38.2701	93.0709	74.7866	17.7499	13.9949	-//-	--
Gh_D01G0531	173.98	176.611	6.94861	6.87911	125.208	128.923	34.5962	34.363	49.3289	50.7011	41.4015	42.1415	sp|P27489|CB23_SOLLC Chlorophyll a-b binding protein 13, chloroplastic OS=Solanum lycopersicum GN=CAB13 PE=1 SV=1//8.90406e-175	LHCB3; light-harvesting chlorophyll B-binding protein 3; K08914 light-harvesting complex II chlorophyll a/b binding protein 3
Gh_D01G0539	9.62724	8.2432	24.3841	20.7649	18.8156	18.5527	94.5131	95.5189	24.3967	25.2853	67.0311	69.8192	sp|O49608|MYB32_ARATH Transcription factor MYB32 OS=Arabidopsis thaliana GN=MYB32 PE=2 SV=1//4.45824e-64	MYB102; R2R3 family MYB transcription factor; K09422 myb proto-oncogene protein, plant
Gh_D01G0557	46.4906	46.6155	12.8561	12.25	81.2163	80.4739	6.72325	6.3764	94.945	90.8205	5.04296	4.80108	sp|Q9LSQ4|GH36_ARATH Indole-3-acetic acid-amido synthetase GH3.6 OS=Arabidopsis thaliana GN=GH3.6 PE=1 SV=1//0	DFL1; indole-3-acetic acid-amido synthetase GH3.6; K14487 auxin responsive GH3 gene family
Gh_D01G0574	0	0.206508	0.721934	1.29014	0.252091	0.815376	10.7223	9.65422	1.37354	0.770158	110.393	95.3618	sp|Q8LDI5|CXXS1_ARATH Thioredoxin-like protein CXXS1 OS=Arabidopsis thaliana GN=CXXS1 PE=2 SV=2//1.62137e-12	CXXS1; monocysteinic thioredoxin CXXS1; K03671 thioredoxin 1
Gh_D01G0592	6.64144	6.70688	76.0466	74.0101	3.47012	3.91669	39.4996	41.9446	11.9352	12.5893	38.9485	36.58	sp|F6H9A9|THI41_VITVI Thiamine thiazole synthase 1, chloroplastic OS=Vitis vinifera GN=THI1-1 PE=3 SV=1//0	THI1; thiazole biosynthetic enzyme; K03146 thiamine thiazole synthase
Gh_D01G0599	9.01928	7.95054	16.5668	16.9577	11.515	12.0011	35.1326	30.1923	12.4883	10.833	59.055	56.9284	sp|Q9C6I6|ETFA_ARATH Electron transfer flavoprotein subunit alpha, mitochondrial OS=Arabidopsis thaliana GN=ETFA PE=1 SV=1//7.89289e-154	ETFALPHA; electron transfer flavoprotein subunit alpha; K03522 electron transfer flavoprotein alpha subunit
Gh_D01G0600	0	0	0.314062	0.0801782	0.109667	0.118237	25.4066	27.2524	0.119506	0.558401	53.261	51.5788	-//-	hypothetical protein
Gh_D01G0641	15.2515	17.8497	86.6533	87.5841	18.3643	17.8503	42.538	38.7883	16.1754	17.0542	27.843	32.5789	-//-	hypothetical protein
Gh_D01G0665	886.074	885.137	604.36	605.39	973.821	961.342	466.85	462.398	1048.15	1061.96	253.152	259.589	sp|Q8RWE8|GGAP1_ARATH GDP-L-galactose phosphorylase 1 OS=Arabidopsis thaliana GN=VTC2 PE=1 SV=1//0	VTC2; GDP-L-galactose phosphorylase 1; K14190 GDP-L-galactose phosphorylase [EC:2.7.7.69]
Gh_D01G0668	12.8942	12.9977	11.5073	12.685	18.0922	18.262	58.8899	62.4653	17.8292	15.1088	88.1007	94.7155	sp|Q9FJU9|E1313_ARATH Glucan endo-1,3-beta-glucosidase 13 OS=Arabidopsis thaliana GN=At5g56590 PE=1 SV=1//3.34024e-120	O-glycosyl hydrolases family 17 protein
Gh_D01G0689	19.338	19.1522	35.4261	35.4696	11.5754	10.4777	59.5596	56.9845	12.7802	12.3838	63.7674	63.4319	sp|Q9FJ62|GPDL4_ARATH Glycerophosphodiester phosphodiesterase GDPDL4 OS=Arabidopsis thaliana GN=GDPDL4 PE=1 SV=1//0	SVL1; putative glycerophosphoryl diester phosphodiesterase 1
Gh_D01G0727	165.849	167.91	113.426	114.963	145.196	153.712	60.853	57.6209	197.947	191.434	16.6357	14.7855	sp|Q8LBL1|KCO1_ARATH Two-pore potassium channel 1 OS=Arabidopsis thaliana GN=TPK1 PE=1 SV=2//8.44267e-60	ATKCO1; two-pore potassium channel 1; K05389 potassium channel subfamily K, other eukaryote
Gh_D01G0761	60.7898	59.7653	12.5472	12.6102	63.1412	64.9964	67.8811	70.7976	68.6851	68.1128	34.9646	36.14	sp|P36181|HSP80_SOLLC Heat shock cognate protein 80 OS=Solanum lycopersicum GN=HSC80 PE=2 SV=1//0	HSP81-3; Heat shock protein 90-3; K04079 molecular chaperone HtpG
Gh_D01G0768	7.805	9.61798	13.0102	13.0269	10.325	12.595	31.8222	33.1895	14.9803	14.2998	67.0793	65.7072	sp|Q680K8|Y1576_ARATH BTB/POZ domain-containing protein At1g55760 OS=Arabidopsis thaliana GN=At1g55760 PE=2 SV=1//6.26616e-176	BTB/POZ domain-containing protein; K10523 speckle-type POZ protein
Gh_D01G0830	3.73404	3.89629	122.107	123.612	5.59191	6.37541	18.7878	18.2972	3.85227	3.73093	21.3221	21.297	sp|P17812|PYRG1_HUMAN CTP synthase 1 OS=Homo sapiens GN=CTPS1 PE=1 SV=2//0	emb2742; CTP synthase family protein; K01937 CTP synthase [EC:6.3.4.2]
Gh_D01G0906	112.292	114.011	49.7521	53.4312	109.381	114.685	249.266	261.503	105.657	116.825	959.582	995.663	sp|Q9XJ56|ECP44_DAUCA Phosphoprotein ECPP44 OS=Daucus carota GN=ECPP44 PE=1 SV=1//3.23338e-07	ERD10; dehydrin ERD10
Gh_D01G0913	13.7824	12.4609	87.6594	83.9894	11.1986	10.6652	22.1268	21.8406	8.64405	8.36312	20.86	21.9887	sp|Q292F9|GDAP2_DROPS Protein GDAP2 homolog OS=Drosophila pseudoobscura pseudoobscura GN=GA15091 PE=3 SV=1//7.97392e-11	SEC14 cytosolic factor family protein / phosphoglyceride transfer family protein
Gh_D01G0945	66.7773	67.3382	58.4584	56.0193	69.078	64.648	19.4154	19.3953	61.3165	62.9835	14.9313	15.6959	sp|Q8GW61|STP14_ARATH Sugar transport protein 14 OS=Arabidopsis thaliana GN=STP14 PE=2 SV=2//2.24261e-48	STP14; sugar transport protein 14
Gh_D01G0978	82.6591	84.7316	504.187	503.552	99.634	104.64	480.554	488.537	116.856	111.831	397.615	412.163	-//-	hypothetical protein
Gh_D01G1044	77.0692	76.7626	271.997	264.31	112.397	115.287	470.914	473.834	161.738	165.26	807.317	799.437	sp|P43297|RD21A_ARATH Cysteine proteinase RD21a OS=Arabidopsis thaliana GN=RD21A PE=1 SV=1//0	RD21; cysteine proteinase RD21a; K01376 [EC:3.4.22.-]
Gh_D01G1185	105.695	124.636	25.5464	19.6177	39.3929	34.1619	22.2162	23.3216	22.0857	23.8371	72.5079	65.9459	-//-	--
Gh_D01G1186	22.8923	23.9605	14.8491	17.6908	10.6362	11.4674	20.9352	23.5346	6.37472	6.76965	58.6261	57.0238	-//-	--
Gh_D01G1187	162.189	177.645	64.2747	61.6445	56.1099	52.32	74.3822	77.693	35.6948	38.2993	263.784	267.15	-//-	--
Gh_D01G1269	65.7268	64.0173	8.39248	8.47807	76.8877	71.3454	4.56267	7.2943	44.64	42.2303	3.84198	3.13232	sp|Q93VR4|ML423_ARATH MLP-like protein 423 OS=Arabidopsis thaliana GN=MLP423 PE=2 SV=1//1.00437e-59	MLP423; MLP-like protein 423
Gh_D01G1313	61.7595	59.4562	8.03622	5.95428	26.88	25.796	27.8387	26.7543	20.1868	19.2517	36.486	39.1883	sp|O48676|U74B1_ARATH UDP-glycosyltransferase 74B1 OS=Arabidopsis thaliana GN=UGT74B1 PE=1 SV=1//3.82276e-169	UGT74B1; UDP-glucosyl transferase 74B1; K11820 N-hydroxythioamide S-beta-glucosyltransferase [EC:2.4.1.195]
Gh_D01G1342	93.3688	82.0161	1.0449	0.853627	15.3245	13.6897	0.924541	1.61468	10.4967	6.68821	0	0.402989	-//-	protease inhibitor/seed storage/lipid transfer protein (LTP) family protein
Gh_D01G1346	18.5566	18.9997	42.6419	40.6582	23.0277	22.2159	67.4425	68.9581	25.4191	25.8497	106.972	99.5906	sp|P46032|PTR2_ARATH Protein NRT1/ PTR FAMILY 8.3 OS=Arabidopsis thaliana GN=NPF8.3 PE=1 SV=1//0	PTR2; peptide transporter PTR2
Gh_D01G1455	12.4182	10.3813	53.1104	51.2523	9.95277	9.6642	13.3705	13.8364	8.48794	8.05804	8.98175	9.90017	sp|Q69TB1|HEMH1_ORYSJ Ferrochelatase-1, chloroplastic OS=Oryza sativa subsp. japonica GN=Os09g0297000 PE=2 SV=1//2.77547e-62	FC1; ferrochelatase 1; K01772 ferrochelatase [EC:4.99.1.1]
Gh_D01G1490	8.6617	8.74704	15.087	15.7167	10.8192	10.7499	44.4756	46.429	10.0946	10.5138	96.635	92.9088	sp|Q9C509|SGPL_ARATH Sphingosine-1-phosphate lyase OS=Arabidopsis thaliana GN=DPL1 PE=1 SV=1//0	DPL1; Sphingosine-1-phosphate lyase; K01634 sphinganine-1-phosphate aldolase [EC:4.1.2.27]
Gh_D01G1505	80.3688	82.3659	25.9562	30.1852	84.5251	89.4699	11.8038	15.2958	49.4677	52.5038	17.8439	17.0151	sp|Q9C7F7|LTPG1_ARATH Non-specific lipid transfer protein GPI-anchored 1 OS=Arabidopsis thaliana GN=LTPG1 PE=1 SV=1//1.58397e-38	LTPG1; glycosylphosphatidylinositol-anchored lipid protein transfer 1
Gh_D01G1508	490.696	510.359	37.2655	33.4862	481.685	506.142	104.555	110.714	336.484	348.434	80.6447	81.1916	sp|P10708|CB12_SOLLC Chlorophyll a-b binding protein 7, chloroplastic OS=Solanum lycopersicum GN=CAB7 PE=3 SV=1//6.57206e-158	LHCA2; photosystem I light harvesting complex protein; K08908 light-harvesting complex I chlorophyll a/b binding protein 2
Gh_D01G1575	149.989	149.25	25.0425	22.6222	135.685	135.618	35.3065	39.7448	105.972	100.598	24.4086	25.7374	sp|P80470|PSBY_SPIOL Photosystem II core complex proteins psbY, chloroplastic OS=Spinacia oleracea GN=PSBY PE=1 SV=2//8.15786e-29	PSBY; photosystem II core complex protein psbY; K02723 photosystem II PsbY protein
Gh_D01G1616	35.4329	37.4037	70.3547	72.006	32.0943	36.1483	98.1117	102.496	35.9352	36.5023	149.821	149.829	sp|Q38896|CSP4_ARATH Cold shock domain-containing protein 4 OS=Arabidopsis thaliana GN=CSP4 PE=1 SV=1//2.92045e-23	GRP2B; glycine-rich protein 2B
Gh_D01G1648	646.892	662.83	250.349	250.514	611.898	614.413	191.97	189.352	592.421	597.91	114.162	118.849	sp|P93004|PIP27_ARATH Aquaporin PIP2-7 OS=Arabidopsis thaliana GN=PIP2-7 PE=1 SV=2//0	PIP3; plasma membrane intrinsic protein 3; K09872 aquaporin PIP
Gh_D01G1673	6.74348	6.34878	2.18894	2.05336	0.639923	0.651604	28.3763	27.2904	0.348667	0.579264	63.5371	67.1441	sp|Q00624|ASOL_BRANA L-ascorbate oxidase homolog OS=Brassica napus GN=Bp10 PE=2 SV=1//0	sks5; SKU5-like 5 protein
Gh_D01G1681	0.121852	0.0713053	0.685513	0.636392	0.261134	0.281542	19.7719	18.8899	0.569125	0.265929	65.8879	62.0097	sp|Q8LBB7|LOG5_ARATH Cytokinin riboside 5&apos;-monophosphate phosphoribohydrolase LOG5 OS=Arabidopsis thaliana GN=LOG5 PE=1 SV=1//4.26613e-81	cytokinin riboside 5'-monophosphate phosphoribohydrolase LOG5
Gh_D01G1683	7.56663	7.19218	327.547	337.846	95.4423	104.511	4311.95	4455.78	26.2291	29.1341	3247	3217.77	sp|Q39799|CHI1_GOSHI Endochitinase 1 OS=Gossypium hirsutum PE=3 SV=1//0	HCHIB; basic chitinase B; K01183 chitinase [EC:3.2.1.14]
Gh_D01G1699	15.2779	17.1018	14.4361	14.626	18.6187	17.7674	76.3954	73.461	13.9865	15.4508	113.382	110.878	sp|Q9LMA1|FMO1_ARATH Probable flavin-containing monooxygenase 1 OS=Arabidopsis thaliana GN=FMO1 PE=2 SV=1//1.61908e-108	FMO1; flavin-dependent monooxygenase 1; K00485 dimethylaniline monooxygenase (N-oxide forming) [EC:1.14.13.8]
Gh_D01G1729	155.259	157.728	83.0471	84.9204	116.153	128.268	43.0657	45.6949	136.468	128.807	31.1737	33.5705	sp|P00303|BABL_CUCSA Basic blue protein OS=Cucumis sativus PE=1 SV=1//9.63111e-44	ARPN; plantacyanin
Gh_D01G1743	208.908	217.509	139.737	131.109	201.411	212.928	53.1823	47.5881	174.46	177.362	16.4653	21.9635	-//-	hypothetical protein
Gh_D01G1815	8.05453	8.23541	12.6297	15.3934	21.2446	19.7691	255.484	261.029	20.6702	22.9868	204.866	196.582	sp|Q9LDE1|MY108_ARATH Transcription factor MYB108 OS=Arabidopsis thaliana GN=MYB108 PE=1 SV=1//8.26041e-64	MYB62; R2R3-MYB transcription family; K09422 myb proto-oncogene protein, plant
Gh_D01G1828	155.977	152.157	27.3152	24.6779	146.204	140.98	43.7426	46.5881	117.902	117.484	32.1578	31.8153	sp|Q6SJV8|CRD1_GOSHI Magnesium-protoporphyrin IX monomethyl ester [oxidative] cyclase, chloroplastic OS=Gossypium hirsutum GN=CRD1 PE=2 SV=2//0	CRD1; magnesium-protoporphyrin IX monomethyl ester [oxidative] cyclase; K04035 magnesium-protoporphyrin IX monomethyl ester (oxidative) cyclase [EC:1.14.13.81]
Gh_D01G1852	387.097	418.667	85.5523	74.4851	558.094	544.854	248.873	250.561	569.161	555.886	102.487	101.309	sp|Q9LPK5|CML44_ARATH Probable calcium-binding protein CML44 OS=Arabidopsis thaliana GN=CML44 PE=2 SV=2//2.18268e-36	putative calcium-binding protein CML44; K13448 calcium-binding protein CML
Gh_D01G1856	20.1332	19.5237	22.1627	23.8052	21.2895	22.9111	93.7813	94.021	24.8201	24.4303	63.3813	64.6196	sp|Q43116|PDI_RICCO Protein disulfide-isomerase OS=Ricinus communis PE=2 SV=1//0	PDIL1-2; protein disulfide isomerase-like 1-2; K09580 protein disulfide-isomerase A1 [EC:5.3.4.1]
Gh_D01G1934	428.229	415.184	46.1504	47.8078	486.528	486.358	69.4234	71.1024	402.294	393.33	64.8366	60.4088	sp|Q9MA74|SDC1_ARATH Serine decarboxylase OS=Arabidopsis thaliana GN=SDC PE=1 SV=1//0	emb1075; serine decarboxylase 1; K01590 histidine decarboxylase [EC:4.1.1.22]
Gh_D01G1991	0.288053	0.337125	5.89282	5.06483	1.57757	1.55296	102.046	109.04	0.523206	1.04774	190.671	198.229	sp|Q94KL8|SILD_PODPE Secoisolariciresinol dehydrogenase (Fragment) OS=Podophyllum peltatum PE=1 SV=1//3.19801e-90	short-chain dehydrogenase reductase 5
Gh_D01G2079	60.272	52.4397	25.429	25.0617	75.579	62.5613	15.1369	12.4775	75.1588	70.027	2.72753	4.37143	-//-	hypothetical protein
Gh_D01G2158	51.8908	52.3915	1.07628	1.02195	49.4506	46.8321	16.6593	16.2501	32.4472	34.6735	17.6052	15.9967	sp|O04015|P5CS_ACTDE Delta-1-pyrroline-5-carboxylate synthase OS=Actinidia deliciosa PE=2 SV=1//0	P5CS1; delta1-pyrroline-5-carboxylate synthase 1; K12657 delta-1-pyrroline-5-carboxylate synthetase [EC:2.7.2.11 1.2.1.41]
Gh_D01G2172	9534.77	9738.36	1296.96	1283.39	11438.9	11463.5	1698.64	1859.73	12393.6	13224.1	2036.61	1975.79	sp|Q39459|MT2_CICAR Metallothionein-like protein 2 OS=Cicer arietinum PE=3 SV=2//8.46949e-20	MT2A; metallothionein 2A
Gh_D01G2180	69.1257	64.9519	13.7045	12.7921	70.3461	72.6192	53.7544	50.5765	73.1374	68.1046	19.3879	19.8479	sp|P27322|HSP72_SOLLC Heat shock cognate 70 kDa protein 2 OS=Solanum lycopersicum GN=HSC-2 PE=2 SV=1//0	HSP70; heat shock protein 70-4; K03283 heat shock 70kDa protein 1/8
Gh_D01G2215	39.9173	39.0628	47.4056	44.8617	44.5972	45.834	11.2874	10.2393	54.8479	57.3009	9.4536	8.15775	sp|Q9FEL7|LAX2_MEDTR Auxin transporter-like protein 2 OS=Medicago truncatula GN=LAX2 PE=2 SV=1//0	AUX1; auxin transporter protein 1; K13946 auxin influx carrier (AUX1 LAX family)
Gh_D01G2229	135.32	139.285	49.5843	46.3991	153.732	151.017	19.5224	18.5062	167.147	169.498	10.5419	8.9926	sp|Q93Z81|CAX3_ARATH Vacuolar cation/proton exchanger 3 OS=Arabidopsis thaliana GN=CAX3 PE=1 SV=1//0	CAX3; vacuolar cation/proton exchanger 3; K07300 Ca2+:H+ antiporter
Gh_D01G2232	537.949	542.249	124.298	123.457	559.05	556.275	224.246	228.846	452.634	455.756	242.045	237.691	sp|Q07473|CB4A_ARATH Chlorophyll a-b binding protein CP29.1, chloroplastic OS=Arabidopsis thaliana GN=LHCB4.1 PE=1 SV=1//2.59992e-161	LHCB4.1; chlorophyll a-b binding protein CP29.1; K08915 light-harvesting complex II chlorophyll a/b binding protein 4
Gh_D01G2337	3.23776	3.32896	7.61407	8.28103	8.25724	6.61865	61.9319	63.576	0.471102	0.704406	58.7711	62.3911	sp|Q39688|EP1G_DAUCA Epidermis-specific secreted glycoprotein EP1 OS=Daucus carota GN=EP1 PE=1 SV=1//1.65289e-134	curculin-like (mannose-binding) lectin family protein
Gh_D01G2338	11.5839	12.3675	33.5298	37.0718	25.7053	23.7279	46.0468	49.2212	5.51595	5.73747	62.1181	61.3758	sp|Q39688|EP1G_DAUCA Epidermis-specific secreted glycoprotein EP1 OS=Daucus carota GN=EP1 PE=1 SV=1//1.80608e-136	curculin-like (mannose-binding) lectin family protein
Gh_D01G2343	60.8144	64.4308	17.0176	17.437	54.601	58.7811	12.7091	12.4669	26.0778	25.151	8.40549	9.02577	sp|Q7XU38|C87A3_ORYSJ Cytochrome P450 87A3 OS=Oryza sativa subsp. japonica GN=CYP87A3 PE=2 SV=3//2.60408e-143	CYP87A2; cytochrome P450, family 87, subfamily A, polypeptide 2
Gh_D02G0024	56.4135	57.2669	32.9304	35.5474	46.1832	50.0957	18.4998	16.9983	62.1801	60.5913	5.04963	6.2142	sp|O14197|YDQ4_SCHPO Uncharacterized transporter C5D6.04 OS=Schizosaccharomyces pombe (strain 972 / ATCC 24843) GN=SPAC5D6.04 PE=3 SV=1//2.36297e-10	auxin efflux carrier family protein
Gh_D02G0073	1.85798	2.1292	3.24665	2.62806	2.15678	1.78872	25.9741	24.6615	1.50659	2.14006	50.7382	52.4777	sp|Q9SLN8|DBR_TOBAC 2-alkenal reductase (NADP(+)-dependent) OS=Nicotiana tabacum GN=DBR PE=1 SV=1//9.12624e-173	zinc-binding dehydrogenase family protein; K08070 2-alkenal reductase [EC:1.3.1.74]
Gh_D02G0075	21.6291	21.5213	206.142	207.001	19.6341	19.3043	73.4452	67.9291	32.1542	30.4463	69.2542	68.1777	sp|Q9SLN8|DBR_TOBAC 2-alkenal reductase (NADP(+)-dependent) OS=Nicotiana tabacum GN=DBR PE=1 SV=1//0	zinc-binding dehydrogenase family protein; K08070 2-alkenal reductase [EC:1.3.1.74]
Gh_D02G0169	8.40671	8.64038	25.5534	28.5697	22.235	21.4049	321.166	344.91	8.6575	8.64498	237.565	238.347	-//-	--
Gh_D02G0215	0.278827	0.533991	1.52973	1.64156	0.905363	0.780895	105.136	106.421	1.22337	1.88085	258.633	242.122	sp|A6P6W0|CASL1_CANSA Cannabidiolic acid synthase-like 1 OS=Cannabis sativa GN=CBDAS2 PE=2 SV=1//7.9896e-160	FAD-binding and BBE domain-containing protein
Gh_D02G0243	74.4292	72.9746	19.1638	20.6115	74.6014	78.0232	22.6898	22.8781	62.8279	61.6946	15.8873	14.9236	sp|O23264|SEBP1_ARATH Selenium-binding protein 1 OS=Arabidopsis thaliana GN=SBP1 PE=1 SV=1//0	SBP1; selenium-binding protein 1; K17285 selenium-binding protein 1
Gh_D02G0348	56.1987	53.2883	9.64766	7.62356	88.2318	85.874	18.0744	15.9733	74.9078	75.9656	37.0809	38.7585	sp|P24805|TSJT1_TOBAC Stem-specific protein TSJT1 OS=Nicotiana tabacum GN=TSJT1 PE=2 SV=1//5.8762e-35	AILP1; aluminum induced protein with YGL and LRDR motifs
Gh_D02G0417	11.328	10.7811	41.5825	42.1845	12.6527	12.2719	47.6175	45.7096	14.1755	12.6522	57.3853	57.643	sp|Q0WPQ2|ETR2_ARATH Ethylene receptor 2 OS=Arabidopsis thaliana GN=ETR2 PE=1 SV=2//0	ETR2; ethylene receptor 2; K14509 ethylene receptor [EC:2.7.13.-]
Gh_D02G0431	9.34387	10.7584	7.07777	5.64496	19.2667	14.7819	31.7368	35.2497	13.1318	14.6235	59.5331	57.3168	-//-	--
Gh_D02G0433	447.212	441.712	625.006	657.395	315.987	315.772	1258.86	1360.95	221.914	221.902	869.258	919.774	-//-	--
Gh_D02G0497	0.382864	0.351204	4.7947	4.80978	0.650483	0.525989	27.4665	28.0566	0.660512	0.632315	54.8405	53.72	sp|Q8LBI9|EDL16_ARATH Sugar transporter ERD6-like 16 OS=Arabidopsis thaliana GN=At5g18840 PE=2 SV=2//0	nucleoside hydrolase 3
Gh_D02G0504	63.1924	63.1	63.0561	59.5198	70.7994	71.1786	21.4335	20.0329	78.5326	79.1433	13.099	13.0327	sp|Q56XP4|NHX2_ARATH Sodium/hydrogen exchanger 2 OS=Arabidopsis thaliana GN=NHX2 PE=2 SV=2//0	NHX1; sodium/hydrogen exchanger 1
Gh_D02G0507	10.2727	9.61821	50.1656	50.7434	21.3047	20.1113	79.8623	81.7914	27.1371	29.2172	148.83	142.317	sp|B9RT03|CSPL5_RICCO CASP-like protein 1D1 OS=Ricinus communis GN=RCOM_0679870 PE=2 SV=1//1.24363e-45	hypothetical protein
Gh_D02G0555	145.641	144.414	45.2579	46.9673	173.004	165.929	28.8124	26.9643	174.48	182.404	23.8962	24.1992	sp|Q9M9W9|P2C34_ARATH Probable protein phosphatase 2C 34 OS=Arabidopsis thaliana GN=At3g05640 PE=2 SV=1//5.77148e-168	putative protein phosphatase 2C
Gh_D02G0567	0	0	11.2404	14.8176	1.71273	0.615529	165.071	167.624	0.933198	0.87209	185.91	199.94	sp|O50001|PRU1_PRUAR Major allergen Pru ar 1 OS=Prunus armeniaca PE=1 SV=1//6.57641e-11	--
Gh_D02G0613	0.359907	0.579178	1.61061	1.55073	0.707023	0.831576	16.054	18.8169	0.770455	0.523639	49.8931	52.1777	sp|Q9LDE1|MY108_ARATH Transcription factor MYB108 OS=Arabidopsis thaliana GN=MYB108 PE=1 SV=1//3.26995e-82	MYB108; putative transcription factor MYB108; K09422 myb proto-oncogene protein, plant
Gh_D02G0636	148.9	144.805	310.536	318.265	112.18	114.838	458.863	452.314	73.7116	69.2862	678.562	672.417	sp|A7L2Z6|METK_GOSHI S-adenosylmethionine synthase OS=Gossypium hirsutum GN=SAMS PE=2 SV=1//0	MTO3; S-adenosylmethionine synthase 4; K00789 S-adenosylmethionine synthetase [EC:2.5.1.6]
Gh_D02G0666	95.7714	101.954	66.2162	70.8186	16.7467	17.44	46.3268	50.0442	9.95411	10.4651	60.7133	68.3105	sp|Q93X17|SNAK2_SOLTU Snakin-2 OS=Solanum tuberosum GN=SN2 PE=1 SV=1//3.51481e-10	gibberellin-regulated protein 9
Gh_D02G0696	77.0919	74.3241	44.6585	49.4312	74.3724	68.6626	29.2113	31.3684	57.9911	65.9653	10.4151	12.2451	-//-	hypothetical protein
Gh_D02G0715	5.50128	5.80438	52.477	58.3769	7.32378	7.63936	142.416	200.514	1.55724	1.45527	79.2516	78.6425	-//-	--
Gh_D02G0732	75.6195	75.9486	2.52344	2.31546	72.7401	76.4973	4.99252	5.17319	69.4692	71.8908	2.54312	2.58584	sp|P14673|ADH1_SOLTU Alcohol dehydrogenase 1 OS=Solanum tuberosum GN=ADH1 PE=2 SV=1//0	ADH1; alcohol dehydrogenase 1; K18857 alcohol dehydrogenase class-P [EC:1.1.1.1]
Gh_D02G0757	204.009	202.756	105.773	105.364	237.332	241.742	27.8718	25.5501	315.36	325.151	15.9969	17.31	sp|O49285|ACR3_ARATH ACT domain-containing protein ACR3 OS=Arabidopsis thaliana GN=ACR3 PE=2 SV=1//0	ACR3; ACT domain-containing protein 3
Gh_D02G0833	72.8358	76.3371	113.477	108.144	72.9736	71.8318	225.126	220.094	64.8093	67.2537	316.37	312.585	sp|Q1ZXF1|ECHM_DICDI Probable enoyl-CoA hydratase, mitochondrial OS=Dictyostelium discoideum GN=echs1 PE=3 SV=1//9.62315e-37	ECHIA; enoyl-CoA hydratase/isomerase A
Gh_D02G0848	7.99513	8.37865	13.6834	13.0453	8.287	8.69317	34.8623	37.1052	10.1695	12.3926	61.518	60.0567	sp|Q96451|1433B_SOYBN 14-3-3-like protein B (Fragment) OS=Glycine max GN=GF14B PE=2 SV=1//1.20369e-157	GRF8; 14-3-3-like protein GF14 kappa
Gh_D02G0926	63.3047	63.396	15.0503	12.8901	63.6579	69.2726	6.90378	8.72862	53.2045	52.1375	4.1339	2.41852	sp|O22227|MIZ1_ARATH Protein MIZU-KUSSEI 1 OS=Arabidopsis thaliana GN=MIZ1 PE=1 SV=1//4.3018e-32	hypothetical protein
Gh_D02G0948	64.1071	75.9547	0.674623	0.413346	30.5299	29.8681	2.5582	5.13226	21.7686	25.141	3.44659	3.816	-//-	--
Gh_D02G0995	106.174	103.102	63.9368	66.8984	102.852	101.455	22.4704	23.4183	137.225	141.312	27.7329	28.7202	sp|Q41059|GLGB2_PEA 1,4-alpha-glucan-branching enzyme 1, chloroplastic/amyloplastic (Fragment) OS=Pisum sativum GN=SBEII PE=1 SV=1//0	SBE2.2; 1,4-alpha-glucan branching enzyme; K00700 1,4-alpha-glucan branching enzyme [EC:2.4.1.18]
Gh_D02G1145	7.38794	7.62931	25.3379	23.0792	6.69908	5.84856	55.8336	53.9802	6.19618	6.15651	117.436	113.932	sp|Q9SX20|PTR18_ARATH Protein NRT1/ PTR FAMILY 3.1 OS=Arabidopsis thaliana GN=NPF3.1 PE=2 SV=1//0	putative nitrite transporter
Gh_D02G1166	82.0671	79.872	36.285	35.8674	68.0783	65.6186	15.187	15.7101	61.0191	58.2767	9.32113	9.98839	sp|Q2MHE4|HT1_ARATH Serine/threonine-protein kinase HT1 OS=Arabidopsis thaliana GN=HT1 PE=1 SV=1//2.25539e-135	HT1; protein high leaf temperature 1
Gh_D02G1200	69.5854	70.5876	46.8877	48.3018	62.4953	64.5849	24.3947	23.5782	74.8811	78.1897	6.73011	6.52076	sp|Q8H129|PPA3_ARATH Purple acid phosphatase 3 OS=Arabidopsis thaliana GN=PAP3 PE=2 SV=1//1.94054e-141	PAP8; purple acid phosphatase 8
Gh_D02G1225	1259.43	1288.95	470.404	466.261	1652.87	1655.25	170.067	157.734	1241.47	1247.82	62.5065	63.683	sp|Q9FR44|PEAM1_ARATH Phosphoethanolamine N-methyltransferase 1 OS=Arabidopsis thaliana GN=NMT1 PE=1 SV=1//0	XPL1; phosphoethanolamine N-methyltransferase 1; K05929 phosphoethanolamine N-methyltransferase [EC:2.1.1.103]
Gh_D02G1254	161.052	154.118	41.9589	43.3934	189.854	186.179	18.7148	19.8233	178.576	183.38	5.61323	6.5279	sp|Q9AST3|SBH2_ARATH Sphinganine C(4)-monooxygenase 2 OS=Arabidopsis thaliana GN=SBH2 PE=1 SV=1//1.05071e-94	SBH2; sphingoid base hydroxylase 2; K04713 sphinganine C4-monooxygenase [EC:1.14.13.169]
Gh_D02G1414	12.9183	13.0337	40.021	39.8604	13.2589	15.8961	41.276	43.42	14.1017	12.9622	67.6804	68.5345	sp|Q9LQU5|NUD18_ARATH Nudix hydrolase 18, mitochondrial OS=Arabidopsis thaliana GN=NUDT18 PE=2 SV=1//7.05339e-74	NUDT18; nudix hydrolase 18
Gh_D02G1428	23.6377	24.0139	17.5842	18.0291	12.1814	14.3079	47.1422	44.08	10.1446	9.98455	54.6384	56.9701	sp|Q9LQU4|PCR2_ARATH Protein PLANT CADMIUM RESISTANCE 2 OS=Arabidopsis thaliana GN=PCR2 PE=1 SV=1//3.83885e-60	PCR2; cadmium resistance protein 2
Gh_D02G1456	55.0979	58.5669	6.41818	6.68953	59.6777	58.9498	30.8416	30.044	76.698	76.2025	58.2255	56.2228	sp|Q84M93|MPK17_ARATH Mitogen-activated protein kinase 17 OS=Arabidopsis thaliana GN=MPK17 PE=2 SV=1//0	MPK17; mitogen-activated protein kinase 17; K00924 [EC:2.7.1.-]
Gh_D02G1469	7.18366	6.57976	53.5922	50.9754	6.69345	8.65986	59.16	56.394	9.48215	10.1109	33.2103	35.937	sp|Q9QYI7|DNJB8_MOUSE DnaJ homolog subfamily B member 8 OS=Mus musculus GN=Dnajb8 PE=2 SV=1//4.67393e-18	chaperone DnaJ-domain containing protein
Gh_D02G1489	56.389	60.456	31.9741	31.8687	60.5681	60.5286	5.6353	7.8664	48.4546	46.7184	3.11402	2.37316	-//-	hypothetical protein
Gh_D02G1542	77.0099	77.607	42.5289	42.1394	75.284	74.6348	15.6423	14.9272	82.6407	82.2089	10.3687	9.35363	sp|Q9CAG3|LOX6_ARATH Lipoxygenase 6, chloroplastic OS=Arabidopsis thaliana GN=LOX6 PE=2 SV=1//0	lipoxygenase 6; K00454 lipoxygenase [EC:1.13.11.12]
Gh_D02G1572	67.275	67.4513	10.3108	8.46915	25.6726	24.9786	8.78314	7.19395	18.082	23.9122	12.0878	15.8487	sp|Q8GYN5|RIN4_ARATH RPM1-interacting protein 4 OS=Arabidopsis thaliana GN=RIN4 PE=1 SV=1//2.193e-09	NOI; protein NOI
Gh_D02G1645	270.421	267.199	61.9412	65.9621	252.785	257.367	221.87	231.59	250.718	245.344	120.371	128.44	sp|O80763|NRX1_ARATH Probable nucleoredoxin 1 OS=Arabidopsis thaliana GN=At1g60420 PE=1 SV=1//0	protein reduce transmission through pollen; K17609 nucleoredoxin [EC:1.8.1.8]
Gh_D02G1653	69.4852	68.6586	17.0241	15.2052	77.228	73.6964	17.5035	17.7584	61.871	61.9143	24.6527	22.1409	sp|P27141|CAHC_TOBAC Carbonic anhydrase, chloroplastic OS=Nicotiana tabacum PE=2 SV=1//6.10631e-139	BCA4; beta carbonic anhydrase 4; K01673 carbonic anhydrase [EC:4.2.1.1]
Gh_D02G1677	54.2278	56.5525	2.29606	2.5915	57.6422	51.0461	0.992877	1.93924	43.7765	45.465	0.428743	0.31071	sp|F4I5D5|WTR11_ARATH WAT1-related protein At1g70260 OS=Arabidopsis thaliana GN=At1g70260 PE=2 SV=1//1.40264e-71	nodulin MtN21-like transporter UMAMIT36
Gh_D02G1678	274.69	275.737	25.8535	26.0839	293.551	295.213	15.5054	17.5346	136.132	144.556	12.2299	12.8754	sp|Q93VR4|ML423_ARATH MLP-like protein 423 OS=Arabidopsis thaliana GN=MLP423 PE=2 SV=1//6.6062e-62	MLP423; MLP-like protein 423
Gh_D02G1705	27.9985	28.1791	46.4414	47.6045	21.1801	22.9413	88.9432	88.1177	24.2584	23.2204	102.056	101.586	sp|P52901|ODPA1_ARATH Pyruvate dehydrogenase E1 component subunit alpha-1, mitochondrial OS=Arabidopsis thaliana GN=E1 ALPHA PE=2 SV=2//0	E1_ALPHA; pyruvate dehydrogenase complex E1 alpha subunit; K00161 pyruvate dehydrogenase E1 component alpha subunit [EC:1.2.4.1]
Gh_D02G1726	87.205	85.5523	28.158	30.2677	99.7889	97.9868	12.5827	13.1291	57.2437	54.6487	11.8254	14.2351	sp|Q9XF43|KCS6_ARATH 3-ketoacyl-CoA synthase 6 OS=Arabidopsis thaliana GN=CUT1 PE=1 SV=1//0	KCS6; 3-ketoacyl-CoA synthase 6; K15397 3-ketoacyl-CoA synthase [EC:2.3.1.199]
Gh_D02G1738	2.63238	2.43485	3.86517	2.83831	3.5789	3.4662	34.4738	32.3678	4.1644	4.07702	62.1864	65.6011	-//-	hypothetical protein
Gh_D02G1762	11.091	11.4877	27.9646	28.3252	12.0427	13.6245	53.3083	57.6495	12.9073	12.2638	49.6676	46.4147	sp|Q9SIA4|MATE5_ARATH MATE efflux family protein 5 OS=Arabidopsis thaliana GN=DTXL1 PE=3 SV=1//2.4171e-148	MATE efflux family protein; K03327 multidrug resistance protein, MATE family
Gh_D02G1768	5.26608	4.43751	63.525	67.034	4.76497	3.46096	17.7025	17.9281	3.66206	3.42226	19.4673	17.9582	sp|Q9SGA2|GDPD1_ARATH Glycerophosphodiester phosphodiesterase GDPD1, chloroplastic OS=Arabidopsis thaliana GN=GDPD1 PE=1 SV=1//8.7713e-153	SRG3; glycerophosphodiester phosphodiesterase 1
Gh_D02G1774	78.6971	82.5021	7.75038	7.09577	83.3179	80.4923	12.972	14.4227	88.8404	96.0999	4.24785	4.39774	sp|Q9LYV6|GEML5_ARATH GEM-like protein 5 OS=Arabidopsis thaliana GN=At5g13200 PE=1 SV=1//8.31849e-131	GRAM domain family protein
Gh_D02G1775	50.1249	48.7839	28.1992	31.9654	45.4179	48.1547	20.295	17.0006	67.7701	57.1911	3.44659	4.50982	-//-	--
Gh_D02G1788	1.85798	2.0386	13.0658	12.6754	2.15678	1.07323	36.0334	37.6276	1.08474	2.02742	53.4352	49.0165	sp|Q9LYU3|EF113_ARATH Ethylene-responsive transcription factor ERF113 OS=Arabidopsis thaliana GN=ERF113 PE=2 SV=1//4.90835e-41	Rap2.6L; ethylene-responsive transcription factor ERF113
Gh_D02G1805	26.113	24.8102	26.2175	31.9058	11.4263	11.4288	86.3364	86.815	4.20049	6.72932	123.508	124.174	sp|Q9SGP6|GRXC9_ARATH Glutaredoxin-C9 OS=Arabidopsis thaliana GN=GRXC9 PE=1 SV=1//1.00115e-41	GRX480; glutaredoxin-GRX480
Gh_D02G1809	12.5285	14.5977	34.8	37.1656	12.4103	12.8656	168.679	174.402	13.177	12.0711	164.163	164.82	-//-	--
Gh_D02G1885	60.2757	58.2141	2.00214	1.68374	64.6485	64.6462	11.6116	11.3396	59.0656	64.1602	13.7888	14.5349	sp|Q9LJB7|BBX32_ARATH B-box zinc finger protein 32 OS=Arabidopsis thaliana GN=BBX32 PE=1 SV=1//3.09085e-08	B-box domain protein 28
Gh_D02G1891	40.5752	41.1811	170.394	179.15	13.5548	12.9115	34.6562	31.9749	15.703	15.2108	38.1072	36.6401	sp|Q8LDW9|XTH9_ARATH Xyloglucan endotransglucosylase/hydrolase protein 9 OS=Arabidopsis thaliana GN=XTH9 PE=2 SV=2//3.41068e-156	XTH9; xyloglucan endotransglucosylase/hydrolase 9; K08235 xyloglucan:xyloglucosyl transferase [EC:2.4.1.207]
Gh_D02G1898	59.9602	63.3415	0.689119	1.642	73.3126	67.9727	2.61317	3.00354	81.6381	74.0052	1.30394	1.18121	sp|Q9LJB7|BBX32_ARATH B-box zinc finger protein 32 OS=Arabidopsis thaliana GN=BBX32 PE=1 SV=1//2.23565e-13	B-box type zinc finger-containing protein
Gh_D02G1993	67.9324	73.6194	15.1257	13.4859	58.6619	59.1996	33.7738	32.7651	63.2237	53.1863	14.6009	16.4839	sp|Q8VYI9|NLTL5_ARATH Non-specific lipid-transfer protein-like protein At5g64080 OS=Arabidopsis thaliana GN=At5g64080 PE=1 SV=1//7.57129e-45	Non-specific lipid-transfer protein-like protein
Gh_D02G1996	323.933	325.789	10.316	6.60453	297.361	313.356	37.2946	35.6439	218.44	212.195	21.0117	19.515	sp|P27524|CB4A_SOLLC Chlorophyll a-b binding protein CP24 10A, chloroplastic OS=Solanum lycopersicum GN=CAP10A PE=3 SV=1//6.55197e-151	LHCB6; light harvesting complex photosystem II subunit 6; K08917 light-harvesting complex II chlorophyll a/b binding protein 6
Gh_D02G2018	45.4298	45.6825	33.0059	32.0492	42.4615	43.4692	19.9085	18.2402	55.4371	54.8957	12.6551	12.9155	-//-	PB1 domain-containing protein
Gh_D02G2034	1.58624	1.21074	0.952348	1.00854	1.47799	1.00922	12.1716	11.9493	1.34216	1.9065	74.1833	76.4512	sp|Q6PQJ9|5BPOR_DIGLA 3-oxo-Delta(4,5)-steroid 5-beta-reductase OS=Digitalis lanata PE=1 SV=1//3.34144e-173	VEP1; 3-oxo-Delta(4,5)-steroid 5-beta-reductase
Gh_D02G2073	5.39378	5.56197	14.4639	15.0138	13.5377	15.5837	91.6764	92.9485	7.17187	9.12014	130.479	130.735	sp|Q93ZR6|WSD1_ARATH O-acyltransferase WSD1 OS=Arabidopsis thaliana GN=WSD1 PE=2 SV=1//1.94887e-64	bifunctional wax ester synthase/diacylglycerol acyltransferase
Gh_D02G2126	256.189	263.021	33.1249	28.3831	209.266	202.543	28.6354	27.3815	158.789	160.441	31.2042	28.1448	sp|Q43517|FER1_SOLLC Ferredoxin-1, chloroplastic OS=Solanum lycopersicum GN=SEND33 PE=2 SV=1//1.36957e-50	FED_A; ferredoxin-2; K02639 ferredoxin
Gh_D02G2147	0.280134	0.163929	60.3168	60.2775	1.20068	2.37328	16.6608	14.3055	0.654201	0.611362	13.4192	19.5235	sp|Q9SIJ5|RADL2_ARATH Protein RADIALIS-like 2 OS=Arabidopsis thaliana GN=RL2 PE=2 SV=1//7.5008e-29	MEE3; MYB transcription factor RSM1
Gh_D02G2156	79.7211	78.3932	50.7025	50.274	68.0302	66.4632	12.9174	9.64936	93.8067	91.6997	6.78532	6.92343	sp|Q00081|GLGL1_SOLTU Glucose-1-phosphate adenylyltransferase large subunit 1 (Fragment) OS=Solanum tuberosum GN=AGPS1 PE=2 SV=1//0	APL3; glucose-1-phosphate adenylyltransferase large subunit 3; K00975 glucose-1-phosphate adenylyltransferase [EC:2.7.7.27]
Gh_D02G2203	61.9884	58.4365	10.9441	11.3532	65.9974	70.632	13.6139	18.3779	52.6168	51.1481	14.052	13.6227	sp|P33081|AX15A_SOYBN Auxin-induced protein 15A OS=Glycine max PE=2 SV=1//1.54194e-30	SAUR-like auxin-responsive protein; K14488 SAUR family protein
Gh_D02G2235	12.8521	10.171	18.6548	18.9221	9.09344	8.10724	45.2609	42.1171	4.00182	6.41104	73.3806	81.7643	sp|Q9FYB5|DNJ11_ARATH Chaperone protein dnaJ 11, chloroplastic OS=Arabidopsis thaliana GN=ATJ11 PE=1 SV=2//1.40055e-30	DNAJ heat shock N-terminal domain-containing protein
Gh_D02G2362	4.14697	3.91494	2.62477	2.5607	1.73488	2.25867	11.6714	11.0594	2.06888	2.00007	56.6056	55.7064	sp|Q84MA5|CAAT1_ARATH Cationic amino acid transporter 1 OS=Arabidopsis thaliana GN=CAT1 PE=1 SV=1//0	AAT1; amino acid transporter 1
Gh_D02G2366	321.927	338.899	47.2081	50.0496	281.682	273.022	91.1837	104.413	180.846	179.717	79.6414	74.6001	sp|Q9SUI5|PSAK_ARATH Photosystem I reaction center subunit psaK, chloroplastic OS=Arabidopsis thaliana GN=PSAK PE=2 SV=2//3.45128e-59	PSAK; photosystem I reaction center subunit psaK; K02698 photosystem I subunit X
Gh_D02G2389	43.1953	45.1058	6.69946	6.38902	65.9664	60.7829	3.21932	2.36932	58.8225	60.0897	2.90725	2.63361	sp|Q38832|IAA14_ARATH Auxin-responsive protein IAA14 OS=Arabidopsis thaliana GN=IAA14 PE=1 SV=2//4.01753e-104	IAA14; auxin-responsive protein IAA14; K14484 auxin-responsive protein IAA
Gh_D02G2405	120.014	111.308	81.984	82.7347	103.93	111.761	27.3253	26.8441	100.548	96.5719	19.7222	19.7889	sp|Q8LC03|ATB13_ARATH Homeobox-leucine zipper protein ATHB-13 OS=Arabidopsis thaliana GN=ATHB-13 PE=2 SV=2//3.56952e-119	ATHB13; homeobox-leucine zipper protein ATHB-13; K09338 homeobox-leucine zipper protein
Gh_D03G0008	16.3358	18.2208	63.2406	69.5553	14.1129	14.8712	59.684	59.8976	8.85916	9.58137	38.145	36.9928	sp|Q9SVG0|ANTL2_ARATH Amino acid transporter ANTL2 OS=Arabidopsis thaliana GN=At4g38250 PE=1 SV=1//0	transmembrane amino acid transporter family protein; K14209 solute carrier family 36 (proton-coupled amino acid transporter)
Gh_D03G0203	15.0094	15.7936	28.7804	28.479	15.6731	16.7565	63.7371	58.7668	17.7224	16.0276	101.409	97.6585	sp|P22335|HSF24_SOLPE Heat shock factor protein HSF24 OS=Solanum peruvianum GN=HSF24 PE=2 SV=1//1.7969e-111	HSF4; heat stress transcription factor B-1; K09419 heat shock transcription factor, other eukaryote
Gh_D03G0246	5.95179	6.67749	18.8515	17.4072	12.3151	14.0995	54.5032	57.7931	3.06743	4.83734	25.323	26.232	sp|Q43873|PER73_ARATH Peroxidase 73 OS=Arabidopsis thaliana GN=PER73 PE=1 SV=1//3.73044e-173	RHS19; peroxidase 73; K00430 peroxidase [EC:1.11.1.7]
Gh_D03G0278	41.8321	40.1711	241.556	245.738	43.4193	42.1314	205.248	209.101	40.635	51.4992	309.845	295.727	sp|Q9M2Y0|PSK3_ARATH Phytosulfokines 3 OS=Arabidopsis thaliana GN=PSK3 PE=2 SV=2//3.33259e-14	PSK4; phytosulfokine 3
Gh_D03G0311	142.71	138.157	97.5564	95.1375	127.253	121.255	30.037	28.474	126.98	133.875	50.9765	49.5606	sp|Q9T074|PCKA_ARATH Phosphoenolpyruvate carboxykinase [ATP] OS=Arabidopsis thaliana GN=PCKA PE=1 SV=1//0	PCK1; phosphoenolpyruvate carboxykinase [ATP]; K01610 phosphoenolpyruvate carboxykinase (ATP) [EC:4.1.1.49]
Gh_D03G0406	39.241	39.4721	23.2983	22.7899	42.2475	40.3787	11.5731	9.4258	55.8675	57.558	6.61272	6.72596	-//-	hypothetical protein
Gh_D03G0408	178.166	176.437	17.4055	17.4409	171.356	169.799	13.6818	14.6444	144.301	140.19	9.37864	9.54476	sp|Q9LW96|INO1_TOBAC Inositol-3-phosphate synthase OS=Nicotiana tabacum PE=2 SV=1//0	MIPS2; myo-inositol-1-phosphate synthase 2; K01858 myo-inositol-1-phosphate synthase [EC:5.5.1.4]
Gh_D03G0414	102.673	109.194	71.9489	60.5386	122.732	123.184	29.3513	27.9158	173.102	178.407	33.3279	38.3324	sp|Q9SZN7|HIP26_ARATH Heavy metal-associated isoprenylated plant protein 26 OS=Arabidopsis thaliana GN=HIPP26 PE=1 SV=1//5.96744e-44	heavy metal transport/detoxification domain-containing protein
Gh_D03G0431	85.791	86.0625	32.3791	37.0882	100.957	101.835	29.247	30.5695	141.416	134.704	23.4836	26.7067	sp|Q9SJ02|STEP2_ARATH Stress enhanced protein 2, chloroplastic OS=Arabidopsis thaliana GN=SEP2 PE=2 SV=1//9.94608e-62	SEP2; stress enhanced protein 2
Gh_D03G0441	8.30643	9.64615	14.4241	17.2854	8.18757	5.55435	84.4181	93.8712	4.41095	5.52737	71.411	76.713	sp|Q93WU9|WRK51_ARATH Probable WRKY transcription factor 51 OS=Arabidopsis thaliana GN=WRKY51 PE=1 SV=1//9.83998e-42	WRKY51; putative WRKY transcription factor 51
Gh_D03G0476	6.4042	5.81405	1.46931	1.46917	10.4751	12.4001	33.7009	32.0928	13.7445	12.9751	91.4865	91.6116	sp|P51094|UFOG_VITVI Anthocyanidin 3-O-glucosyltransferase 2 OS=Vitis vinifera GN=UFGT PE=1 SV=2//0	UGT78D2; anthocyanidin 3-O-glucosyltransferase; K10757 flavonol 3-O-glucosyltransferase [EC:2.4.1.91]
Gh_D03G0562	12.577	14.6703	53.8679	56.6344	10.006	9.97805	19.9864	19.9717	8.77534	9.2717	18.2873	19.6082	sp|Q9CA83|MAOP4_ARATH NADP-dependent malic enzyme 4, chloroplastic OS=Arabidopsis thaliana GN=NADP-ME4 PE=1 SV=1//0	NADP-ME4; NADP-malic enzyme 4; K00029 malate dehydrogenase (oxaloacetate-decarboxylating)(NADP+) [EC:1.1.1.40]
Gh_D03G0568	4.39756	4.37856	24.4376	25.7779	4.21978	4.75177	95.2143	95.7649	4.80274	4.20176	152.251	147.328	-//-	hypothetical protein
Gh_D03G0598	20.8517	22.4624	86.0458	90.1088	17.286	18.9894	23.8901	23.7532	21.4642	21.3488	14.5321	14.5183	-//-	Sulfite exporter TauE/SafE family protein
Gh_D03G0651	17.2277	16.0601	24.1534	24.4095	21.8568	23.8579	118.783	115.967	25.9753	23.365	76.3642	78.1094	sp|O04153|CALR3_ARATH Calreticulin-3 OS=Arabidopsis thaliana GN=CRT3 PE=1 SV=2//2.55082e-175	CRT3; calreticulin-3; K08057 calreticulin
Gh_D03G0779	0.747119	0.647702	22.0771	24.7124	2.80688	3.06887	156.308	150.425	1.16317	1.00649	70.092	64.659	sp|P05522|GUN1_PERAE Endoglucanase 1 OS=Persea americana GN=CEL1 PE=2 SV=1//0	GH9B13; glycosyl hydrolase 9B13
Gh_D03G0848	57.33	56.6355	41.9449	44.3414	48.7239	46.7067	17.0862	16.6866	52.1319	49.5185	11.7574	13.2728	sp|Q9LV11|PMA11_ARATH ATPase 11, plasma membrane-type OS=Arabidopsis thaliana GN=AHA11 PE=1 SV=1//0	HA11; H(+)-ATPase 11; K01535 H+-transporting ATPase [EC:3.6.3.6]
Gh_D03G0876	70.9843	72.3963	14.6176	14.4981	70.6007	70.8297	17.756	16.8049	47.5588	48.5005	9.71199	9.99406	sp|Q9CA67|CHLP_ARATH Geranylgeranyl diphosphate reductase, chloroplastic OS=Arabidopsis thaliana GN=CHLP PE=1 SV=1//0	geranylgeranyl diphosphate reductase; K10960 geranylgeranyl reductase [EC:1.3.1.83]
Gh_D03G0878	77.7988	80.8305	4.46697	2.36526	112.306	125.07	47.889	49.3617	133.21	140.725	35.6877	34.4555	-//-	hypothetical protein
Gh_D03G0970	3.86577	3.33835	1.30526	1.37211	14.2633	13.6437	6.84211	6.48	9.34917	9.44684	143.721	140.459	sp|P25803|CYSEP_PHAVU Vignain OS=Phaseolus vulgaris PE=2 SV=2//0	KDEL-tailed cysteine endopeptidase CEP1; K16292 KDEL-tailed cysteine endopeptidase [EC:3.4.22.-]
Gh_D03G0971	5.54012	5.40328	11.7722	13.5026	7.77382	7.51782	81.9049	84.4416	3.85057	3.88631	34.6574	37.5963	sp|Q9FXD8|PLY5_ARATH Probable pectate lyase 5 OS=Arabidopsis thaliana GN=At1g67750 PE=2 SV=2//0	putative pectate lyase 5; K01728 pectate lyase [EC:4.2.2.2]
Gh_D03G0992	9.53033	10.6136	15.3477	14.4327	10.6478	10.21	42.9351	42.0604	12.6299	10.6993	74.5804	74.4554	sp|Q38946|DHE2_ARATH Glutamate dehydrogenase 2 OS=Arabidopsis thaliana GN=GDH2 PE=1 SV=1//0	GDH2; glutamate dehydrogenase 2; K00261 glutamate dehydrogenase (NAD(P)+) [EC:1.4.1.3]
Gh_D03G1000	53.553	52.2199	7.35417	10.2157	68.2783	65.3084	35.8844	38.5668	72.5111	71.8394	29.3146	26.8335	sp|P54151|MSRA_BRANA Peptide methionine sulfoxide reductase OS=Brassica napus GN=PMSR PE=2 SV=1//9.71346e-125	PMSR4; peptide methionine sulfoxide reductase A4; K07304 peptide-methionine (S)-S-oxide reductase [EC:1.8.4.11]
Gh_D03G1007	7.16621	6.82811	15.8047	15.5829	8.98234	9.27397	33.1348	34.2698	9.04165	8.21703	51.6256	52.3013	sp|Q07423|HEX6_RICCO Hexose carrier protein HEX6 OS=Ricinus communis GN=HEX6 PE=2 SV=1//0	STP4; sugar transport protein 4
Gh_D03G1014	54.6905	50.411	13.2426	11.0293	69.2747	69.9495	10.3425	9.6962	77.9806	82.006	5.5022	5.43743	sp|Q9C5L3|GLPT1_ARATH Putative glycerol-3-phosphate transporter 1 OS=Arabidopsis thaliana GN=At3g47420 PE=2 SV=1//0	PS3; putative glycerol-3-phosphate transporter 1; K13783 MFS transporter, OPA family, solute carrier family 37 (glycerol-3-phosphate transporter), member 1/2
Gh_D03G1026	22.1285	20.6242	633.012	643.889	29.1165	29.5271	320.019	334.641	26.2835	29.0639	341.135	378.19	sp|P17407|21KD_DAUCA 21 kDa protein OS=Daucus carota PE=2 SV=1//1.27459e-51	plant invertase/pectin methylesterase inhibitor superfamily protein
Gh_D03G1039	540.742	525.15	337.038	328.874	565.451	555.593	117.007	106.299	678.535	692.202	42.5313	51.1118	-//-	--
Gh_D03G1097	385.558	382.208	337.431	328.309	378.988	398.398	187.231	189.571	543.774	538.059	110.877	126.15	-//-	hypothetical protein
Gh_D03G1112	26.8479	25.7156	50.8678	54.0501	31.1133	30.2404	107.583	112.316	28.4395	27.523	184.765	182.334	sp|Q9LUX9|FQRL3_ARATH Probable NAD(P)H dehydrogenase (quinone) FQR1-like 3 OS=Arabidopsis thaliana GN=At5g58800 PE=2 SV=1//1.03659e-100	quinone reductase-like protein; K03809 Trp repressor binding protein
Gh_D03G1125	3.10949	2.91793	141.637	143.964	2.84161	2.50273	29.3013	27.6573	8.59184	8.4368	21.1861	22.1757	sp|O82392|THIC_ARATH Phosphomethylpyrimidine synthase, chloroplastic OS=Arabidopsis thaliana GN=THIC PE=1 SV=1//9.91927e-25	THIC; phosphomethylpyrimidine synthase; K03147 phosphomethylpyrimidine synthase [EC:4.1.99.17]
Gh_D03G1135	54.5096	53.6422	1516.39	1522.26	82.789	89.1331	892.6	862.295	95.5685	93.121	962.227	965.724	-//-	MEE59; protein maternal effect embryo arrest 59
Gh_D03G1268	68.6967	74.7351	9.46749	10.0228	53.8655	54.5436	14.8215	16.4162	50.3694	49.542	6.03991	7.25799	sp|P05478|HSP16_SOYBN 18.5 kDa class I heat shock protein OS=Glycine max GN=HSP18.5-C PE=3 SV=1//1.77251e-75	HSP20 family protein; K13993 HSP20 family protein
Gh_D03G1382	6.94047	6.00598	26.4176	29.9209	40.084	38.9403	1396.17	1407.17	21.0215	25.9485	2296.14	2274.77	sp|A7NY33|PER4_VITVI Peroxidase 4 OS=Vitis vinifera GN=GSVIVT00023967001 PE=1 SV=1//2.62026e-161	peroxidase 52; K00430 peroxidase [EC:1.11.1.7]
Gh_D03G1383	0.242616	0.212961	0.744494	1.07704	1.55981	0.560571	61.6388	62.6117	1.32203	0.882472	124.848	120.355	sp|Q8L5T5|LBD15_ARATH LOB domain-containing protein 15 OS=Arabidopsis thaliana GN=LBD15 PE=2 SV=2//8.59648e-77	LBD15; LOB domain-containing protein 15
Gh_D03G1455	69.6384	71.234	40.975	44.3247	58.9729	55.9331	17.7238	19.0381	56.0114	55.6235	11.3203	11.6969	sp|P37392|TBB1_LUPAL Tubulin beta-1 chain OS=Lupinus albus GN=TUBB1 PE=3 SV=1//0	TUB8; tubulin beta-8 chain; K07375 tubulin beta
Gh_D03G1462	4.04575	5.72439	39.1593	32.1044	29.2459	29.0201	4016.59	4037.94	72.5765	70.4597	4976.12	4885.47	sp|P81370|TLP_ACTDE Thaumatin-like protein OS=Actinidia deliciosa GN=tlp PE=1 SV=2//1.84419e-101	OSM34; osmotin-like protein OSM34
Gh_D03G1519	52.769	57.5468	5.58371	5.32183	53.4958	60.9154	15.0045	14.7987	54.7698	58.4785	7.45451	7.55044	-//-	glycine-rich protein
Gh_D03G1537	4.49694	3.35938	10.4719	9.69422	8.47522	5.89521	119.376	111.913	8.49079	9.18766	151.249	160.667	sp|O64864|YLS3_ARATH Protein YLS3 OS=Arabidopsis thaliana GN=YLS3 PE=2 SV=1//1.93976e-07	Bifunctional inhibitor/lipid-transfer protein/seed storage 2S albumin superfamily protein
Gh_D03G1609	193.783	202.153	6.25652	6.67172	140.285	149.914	2.58945	2.43514	100.538	106.87	0.392872	0.142357	sp|O23547|EXLB1_ARATH Expansin-like B1 OS=Arabidopsis thaliana GN=EXLB1 PE=2 SV=2//4.85318e-105	EXLB1; expansin-like B1
Gh_D03G1701	22.4491	22.1147	26.1695	25.2391	20.2472	20.606	48.0505	48.5926	16.2711	18.6118	93.9988	91.8579	sp|Q9C942|CSE_ARATH Caffeoylshikimate esterase OS=Arabidopsis thaliana GN=CSE PE=1 SV=1//0	LysoPL2; lysophospholipase 2; K18368 caffeoylshikimate esterase [EC:3.1.1.-]
Gh_D03G1709	1.9106	1.67707	3.42002	4.15768	3.22253	3.924	36.6765	35.2974	2.93326	3.89943	78.8501	79.4541	sp|A0JND3|EOGT_BOVIN EGF domain-specific O-linked N-acetylglucosamine transferase OS=Bos taurus GN=EOGT PE=2 SV=1//7.47367e-09	Glycosyltransferase family 61 protein
Gh_D03G1808	33.8361	31.0101	17.5712	18.0521	13.8331	11.3861	26.1812	23.0386	11.2651	13.254	54.2548	58.5944	sp|Q9SJ52|YLS9_ARATH Protein YLS9 OS=Arabidopsis thaliana GN=YLS9 PE=2 SV=1//9.60484e-11	late embryogenesis abundant hydroxyproline-rich glycoprotein
Gh_D03G1822	115.997	111.035	13.6593	12.7335	146.513	142.984	14.4982	13.5776	132.058	125.577	24.1124	22.3935	sp|Q6K215|PIP22_ORYSJ Probable aquaporin PIP2-2 OS=Oryza sativa subsp. japonica GN=PIP2-2 PE=2 SV=1//1.46978e-166	PIP2;4; putative aquaporin PIP2-4; K09872 aquaporin PIP
Gh_D03G1854	153.256	171.096	64.2978	73.796	90.8434	102.129	27.8718	22.907	82.0717	67.4727	10.2555	6.19349	-//-	--
Gh_D04G0015	85.5949	104.589	5.94106	5.78305	94.0462	95.2224	13.8774	14.0002	107.719	88.3602	8.92428	8.44161	sp|Q5SN75|P2C08_ORYSJ Probable protein phosphatase 2C 8 OS=Oryza sativa subsp. japonica GN=Os01g0656200 PE=2 SV=1//1.91687e-91	PP2CA; protein phosphatase 2CA; K14497 protein phosphatase 2C [EC:3.1.3.16]
Gh_D04G0053	82.013	82.4326	15.3185	15.1914	87.3936	85.8523	50.9023	53.8008	71.3896	72.0162	59.8388	56.318	sp|O48902|MDHP_MEDSA Malate dehydrogenase [NADP], chloroplastic OS=Medicago sativa GN=MDH1 PE=2 SV=1//0	lactate/malate dehydrogenase family protein; K00051 malate dehydrogenase (NADP+) [EC:1.1.1.82]
Gh_D04G0120	7.84572	9.63023	2.34883	3.19809	7.10825	4.42141	14.5973	16.7521	4.46884	11.1366	51.1109	51.3328	-//-	--
Gh_D04G0130	3.13534	2.39928	5.55067	5.54226	5.39832	3.71503	184.758	177.951	4.06779	4.9126	133.562	141.129	sp|Q9FLC0|PER52_ARATH Peroxidase 52 OS=Arabidopsis thaliana GN=PER52 PE=2 SV=1//7.99897e-166	peroxidase 52; K00430 peroxidase [EC:1.11.1.7]
Gh_D04G0139	0.915152	1.04359	59.9573	58.4819	2.48085	2.49401	71.145	67.162	1.71704	2.15086	107.365	103.955	sp|Q9M1I2|PTR46_ARATH Protein NRT1/ PTR FAMILY 5.4 OS=Arabidopsis thaliana GN=NPF5.4 PE=2 SV=1//0	probable peptide/nitrate transporter
Gh_D04G0268	13.9262	10.6935	23.3473	21.0744	12.6657	12.6614	37.8114	39.7293	13.6962	14.3808	60.1033	64.0043	sp|Q941R4|GONS1_ARATH GDP-mannose transporter GONST1 OS=Arabidopsis thaliana GN=GONST1 PE=1 SV=2//1.03013e-172	GONST1; GDP-mannose transporter GONST1; K15356 GDP-mannose transporter
Gh_D04G0269	51.7443	54.808	8.42704	8.90746	50.799	53.1363	13.5173	13.0632	30.3786	34.1373	10.5604	12.354	sp|Q9FY84|PEN2_ARATH Probable gamma-secretase subunit PEN-2 OS=Arabidopsis thaliana GN=At5g09310 PE=2 SV=1//7.25986e-56	hypothetical protein; K06170 presenilin enhancer 2
Gh_D04G0305	36.3849	39.3835	10.5628	10.9402	41.4662	45.4844	12.1822	11.9676	56.6468	54.4368	10.0443	11.1454	sp|Q9FNU2|AB25B_ORYSJ ABC transporter B family member 25 OS=Oryza sativa subsp. japonica GN=OsABCB25 PE=2 SV=1//0	TAP2; ABC transporter B family member 27
Gh_D04G0311	162.315	161.369	32.7615	31.5128	132.408	132.332	37.8042	34.7348	84.2078	87.4876	29.9957	26.4931	sp|Q7DM39|PSBP1_TOBAC Oxygen-evolving enhancer protein 2-1, chloroplastic OS=Nicotiana tabacum GN=PSBP1 PE=3 SV=2//3.46335e-145	PSBP-1; photosystem II subunit P-1; K02717 photosystem II oxygen-evolving enhancer protein 2
Gh_D04G0351	0	0	0.604227	0.822698	0.281319	0	20.8759	19.6318	0.306558	0.286484	199.508	216.461	-//-	--
Gh_D04G0443	16.3541	14.8705	81.8392	80.9444	9.52576	10.464	44.729	46.1933	10.1845	11.3479	9.13063	13.8956	sp|P46690|GASA4_ARATH Gibberellin-regulated protein 4 OS=Arabidopsis thaliana GN=GASA4 PE=1 SV=2//3.2782e-39	gibberellin-regulated protein 6
Gh_D04G0580	272.878	293.311	68.7684	66.0939	220.265	216.551	26.968	23.8097	185.606	176.607	8.51849	10.4846	sp|Q9FRL8|DHAR2_ARATH Glutathione S-transferase DHAR2 OS=Arabidopsis thaliana GN=DHAR2 PE=1 SV=1//4.48578e-123	DHAR2; glutathione S-transferase DHAR2
Gh_D04G0616	77.5492	76.4953	1.80149	1.60604	97.055	95.7262	4.33735	3.80695	83.3478	79.0289	3.1247	2.75707	sp|Q9FN03|UVR8_ARATH Ultraviolet-B receptor UVR8 OS=Arabidopsis thaliana GN=UVR8 PE=1 SV=1//4.40815e-20	regulator of chromosome condensation repeat-containing protein
Gh_D04G0626	441.795	453.592	90.332	102.399	288.822	313.559	53.456	50.2704	243.436	266.178	30.0933	30.4951	-//-	bifunctional inhibitor/lipid-transfer protein/seed storage 2S albumin superfamily protein
Gh_D04G0628	59.4041	61.1951	14.198	15.6046	52.855	54.902	15.361	14.231	44.5942	44.8403	13.0627	13.9988	sp|Q9T0A4|NDHS_ARATH NAD(P)H-quinone oxidoreductase subunit S, chloroplastic OS=Arabidopsis thaliana GN=ndhS PE=1 SV=1//7.4185e-89	protein CHLORORESPIRATORY REDUCTION 31
Gh_D04G0712	7.81059	7.22078	5.23664	5.75889	6.75165	6.57159	42.176	45.7277	5.31367	6.97111	74.0295	72.6716	sp|Q9FY93|NAC83_ARATH NAC domain-containing protein 83 OS=Arabidopsis thaliana GN=NAC083 PE=1 SV=1//9.24381e-33	NAC083; NAC domain containing protein 83
Gh_D04G0729	0.123514	0	4.16917	3.35436	0.352927	0.570763	51.7407	54.9647	0	0.359407	46.4367	51.6485	-//-	hypothetical protein
Gh_D04G0821	198.175	210.735	140.57	151.05	173.36	171.754	54.1122	47.6596	168.247	179.724	28.3364	31.0085	-//-	--
Gh_D04G0849	23.3614	23.0242	85.8358	93.1119	28.4577	24.4318	157.302	158.916	27.6609	23.5241	73.1772	73.161	sp|P32110|GSTX6_SOYBN Probable glutathione S-transferase OS=Glycine max GN=HSP26-A PE=2 SV=1//9.50539e-69	GSTU7; glutathione S-transferase tau 7; K00799 glutathione S-transferase [EC:2.5.1.18]
Gh_D04G0983	6.82053	5.8751	10.2136	10.5439	7.48376	7.22814	40.3531	40.602	5.94648	6.27158	67.6415	66.7278	sp|Q9SJM7|URH1_ARATH Uridine nucleosidase 1 OS=Arabidopsis thaliana GN=URH1 PE=1 SV=2//2.33599e-139	URH1; Uridine nucleosidase 1; K01240 uridine nucleosidase [EC:3.2.2.3]
Gh_D04G1090	523.507	523.902	23.2268	21.6347	454.462	462.684	56.1384	53.1972	329.86	345.445	45.5816	49.3497	sp|P43287|PIP22_ARATH Aquaporin PIP2-2 OS=Arabidopsis thaliana GN=PIP2-2 PE=1 SV=2//3.5388e-176	PIP2B; aquaporin PIP2-2; K09872 aquaporin PIP
Gh_D04G1101	7.26815	8.02304	8.11024	6.77226	14.219	14.7577	99.6312	96.0538	12.28	14.2998	119.532	111.159	sp|Q42580|PER21_ARATH Peroxidase 21 OS=Arabidopsis thaliana GN=PER21 PE=1 SV=1//2.66204e-164	peroxidase; K00430 peroxidase [EC:1.11.1.7]
Gh_D04G1135	11.4467	11.4355	55.7471	54.8542	16.5748	15.7655	45.599	46.6745	14.6903	16.2415	47.7523	46.4105	sp|Q6AWW5|Y5262_ARATH Ankyrin repeat-containing protein At5g02620 OS=Arabidopsis thaliana GN=At5g02620 PE=1 SV=1//0	ankyrin repeats-containing protein
Gh_D04G1144	15.5474	15.5732	300.008	310.897	19.411	22.8698	43.6441	42.5759	11.5575	14.8765	17.2823	20.6286	-//-	hypothetical protein
Gh_D04G1151	99.0499	105.372	63.6583	64.614	96.9655	102.036	25.3375	24.7411	109.174	109.768	14.3599	15.3959	sp|Q9LFF9|IPYR4_ARATH Soluble inorganic pyrophosphatase 4 OS=Arabidopsis thaliana GN=PPA4 PE=1 SV=1//3.02521e-137	PPa4; pyrophosphorylase 4; K01507 inorganic pyrophosphatase [EC:3.6.1.1]
Gh_D04G1161	56.8236	57.8996	1.68953	1.47159	53.5595	54.303	3.8315	3.30783	37.0862	36.1892	3.29094	3.08766	sp|Q9M353|CHX20_ARATH Cation/H(+) antiporter 20 OS=Arabidopsis thaliana GN=CHX20 PE=2 SV=1//0	CHX20; cation/H(+) antiporter 20
Gh_D04G1170	2831.84	2858.17	534.603	541.075	3010.67	3088.6	319.973	329.343	3716.41	3795.09	265.375	265.048	sp|P43390|MT2_ACTDE Metallothionein-like protein type 2 OS=Actinidia deliciosa GN=pKIWI504 PE=2 SV=1//1.90713e-22	MT2A; metallothionein 2A
Gh_D04G1192	0.130639	0.61158	0.133627	0.682286	1.11986	0.603692	10.6411	9.68929	1.62711	0.950355	84.957	92.2495	-//-	hypothetical protein
Gh_D04G1229	72.0353	71.3974	4.40308	2.73995	75.5299	72.0047	6.52213	7.68727	75.6044	76.1338	3.90538	2.5649	sp|Q9SR77|HBPL1_ARATH Heme-binding-like protein At3g10130, chloroplastic OS=Arabidopsis thaliana GN=At3g10130 PE=2 SV=1//2.14387e-18	SOUL-1; heam-binding protein 2
Gh_D04G1233	7.25793	6.78515	11.7696	11.5566	7.84027	7.97581	49.4946	50.204	7.57907	7.72666	95.7842	100.386	sp|O81845|PUMP1_ARATH Mitochondrial uncoupling protein 1 OS=Arabidopsis thaliana GN=PUMP1 PE=1 SV=1//2.35737e-166	PUMP1; uncoupling family protein PUMP2; K15103 solute carrier family 25 (mitochondrial uncoupling protein), member 8/9
Gh_D04G1245	50.622	51.2103	282.2	291.155	50.2109	51.5806	115.027	125.824	39.4061	36.3178	67.6128	69.474	sp|Q9FF86|DCR_ARATH BAHD acyltransferase DCR OS=Arabidopsis thaliana GN=DCR PE=2 SV=1//9.36121e-69	HXXXD-type acyl-transferase-like protein
Gh_D04G1360	6.55899	6.19594	0.33545	0.978727	13.3869	11.1857	57.8476	59.9827	10.2845	11.4514	207.763	205.58	sp|Q9FY94|SWT15_ARATH Bidirectional sugar transporter SWEET15 OS=Arabidopsis thaliana GN=SWEET15 PE=2 SV=1//7.44797e-130	SAG29; senescence-associated protein 29; K15382 solute carrier family 50 (sugar transporter)
Gh_D04G1369	3.42255	2.91317	71.0244	64.3494	6.29746	7.98778	77.7744	81.1471	6.13584	6.79032	97.03	92.875	sp|Q9LYU3|EF113_ARATH Ethylene-responsive transcription factor ERF113 OS=Arabidopsis thaliana GN=ERF113 PE=2 SV=1//3.86777e-36	Rap2.6L; ethylene-responsive transcription factor ERF113
Gh_D04G1373	8.41068	7.45545	5.4469	6.65391	8.67451	8.58584	44.9774	48.9532	8.21305	7.82006	82.9342	81.8033	sp|Q9LYR5|FKB19_ARATH Peptidyl-prolyl cis-trans isomerase FKBP19, chloroplastic OS=Arabidopsis thaliana GN=FKBP19 PE=1 SV=1//1.28744e-103	putative FKBP-type peptidyl-prolyl cis-trans isomerase 7
Gh_D04G1399	6.87816	7.35425	36.4802	38.7607	10.3121	11.6412	1346.13	1370.8	6.47795	11.1192	886.141	936.281	sp|P17642|PRS2_SOLTU Pathogenesis-related protein STH-2 OS=Solanum tuberosum GN=STH-2 PE=2 SV=1//1.09625e-49	--
Gh_D04G1444	66.5738	69.5978	1.81733	1.85582	61.2193	63.9109	7.16164	7.87851	60.5287	62.7995	3.79272	3.57317	sp|Q9LJB7|BBX32_ARATH B-box zinc finger protein 32 OS=Arabidopsis thaliana GN=BBX32 PE=1 SV=1//1.40652e-12	B-box type zinc finger-containing protein
Gh_D04G1445	40.7975	40.5322	59.7542	64.7564	49.5877	46.1354	198.396	205.221	45.7415	50.8304	264.398	261.782	sp|P14656|GLN11_ORYSJ Glutamine synthetase cytosolic isozyme 1-1 OS=Oryza sativa subsp. japonica GN=GLN1-1 PE=1 SV=1//0	GSR_1; glutamine synthetase 1;1; K01915 glutamine synthetase [EC:6.3.1.2]
Gh_D04G1458	181.242	172.002	100.46	97.1147	129.153	140.477	28.5883	32.0672	98.1586	107.364	6.44515	6.77267	sp|Q06395|ML149_PAPSO Major latex protein 149 OS=Papaver somniferum GN=MLP149 PE=2 SV=1//1.70086e-23	SRPBCC ligand-binding domain-containing protein
Gh_D04G1513	1.0079	1.17961	9.64971	11.3701	3.57116	4.34706	64.4271	64.2641	1.75748	1.58374	88.3108	88.64	sp|Q41266|AOX2_SOYBN Ubiquinol oxidase 2, mitochondrial OS=Glycine max GN=AOX2 PE=1 SV=2//1.27416e-166	AOX2; alternative oxidase 2; K17893 ubiquinol oxidase [EC:1.10.3.11]
Gh_D04G1520	23.8335	22.647	94.8942	96.7605	46.338	46.0839	46.1928	51.227	33.4024	35.8076	70.1232	68.3353	sp|Q9FE06|EXOL2_ARATH Protein EXORDIUM-like 2 OS=Arabidopsis thaliana GN=EXL2 PE=2 SV=1//5.1893e-158	EXL2; protein EXORDIUM like 2
Gh_D04G1524	8.03343	7.53893	24.8408	24.9415	10.0493	9.29499	62.5111	66.1678	8.06907	9.21042	99.6856	99.8442	sp|Q9LX93|ATL55_ARATH E3 ubiquitin-protein ligase RING1 OS=Arabidopsis thaliana GN=ATL55 PE=1 SV=1//3.33002e-36	RING-finger domain-containing protein
Gh_D04G1525	48.5344	48.6683	15.0219	15.5041	51.2203	51.8966	5.8385	3.91501	58.7501	60.8447	2.79302	2.99485	sp|Q9FZ95|PUP3_ARATH Purine permease 3 OS=Arabidopsis thaliana GN=PUP3 PE=2 SV=1//3.76835e-109	PUP3; purine permease 3
Gh_D04G1586	21.0618	23.7558	17.8599	16.5283	20.5024	23.4494	125.01	122.934	15.4609	15.9568	234.448	230.749	sp|O65862|CAMT1_POPTR Caffeoyl-CoA O-methyltransferase 1 OS=Populus trichocarpa GN=CCOAOMT1 PE=2 SV=1//1.6901e-169	CCoAOMT1; putative caffeoyl-CoA O-methyltransferase; K00588 caffeoyl-CoA O-methyltransferase [EC:2.1.1.104]
Gh_D04G1621	163.038	148.501	105.507	105.295	140.005	139.159	36.445	40.8239	134.817	136.895	31.5101	28.5443	sp|Q39613|CYPH_CATRO Peptidyl-prolyl cis-trans isomerase OS=Catharanthus roseus GN=PCKR1 PE=1 SV=1//8.60425e-102	peptidyl-prolyl cis-trans isomerase CYP19-2; K01802 peptidylprolyl isomerase [EC:5.2.1.8]
Gh_D04G1623	146.377	162.512	16.8297	15.3633	140.804	143.488	7.84305	8.3355	72.6429	65.5286	5.12655	4.64402	sp|Q9T0I5|PRP4_ARATH Proline-rich protein 4 OS=Arabidopsis thaliana GN=PRP4 PE=2 SV=1//1.85157e-29	PRP4; proline-rich protein 4
Gh_D04G1708	31.8123	32.8687	44.827	50.5357	57.6412	58.4452	175.556	165.799	29.2781	29.7716	129.036	129.527	sp|Q947C5|HBL1_GOSHI Non-symbiotic hemoglobin 1 OS=Gossypium hirsutum GN=HB1 PE=2 SV=1//6.05977e-115	HB1; non-symbiotic hemoglobin 1
Gh_D04G1811	2.22818	2.67138	7.05979	8.17433	2.79518	2.67878	35.3434	35.7481	2.96135	2.76743	87.4086	87.5426	-//-	DNA-binding storekeeper protein-like protein
Gh_D04G1957	73.1735	79.0807	7.17542	6.52727	83.9799	91.723	7.03694	7.20581	66.8469	73.0865	4.33068	3.97608	sp|Q9ZWQ9|FLS_CITUN Flavonol synthase/flavanone 3-hydroxylase OS=Citrus unshiu GN=FLS PE=1 SV=1//1.87528e-169	FLS1; flavonol synthase 1; K05278 flavonol synthase [EC:1.14.11.23]
Gh_D04G2026	46.9013	45.0894	21.8929	18.8573	49.1922	52.75	11.0692	11.541	46.0719	59.5729	13.5083	15.4185	sp|Q9FYF7|Y1736_ARATH REF/SRPP-like protein At1g67360 OS=Arabidopsis thaliana GN=At1g67360 PE=2 SV=1//1.23124e-26	REF/SRPP-like protein
Gh_D05G0023	7.75538	6.61976	53.6206	55.9744	3.49898	3.68261	15.9077	14.038	1.54331	1.86645	9.56482	14.032	sp|Q2HIV9|BH035_ARATH Transcription factor bHLH35 OS=Arabidopsis thaliana GN=BHLH35 PE=2 SV=1//4.43769e-63	transcription factor bHLH27
Gh_D05G0041	189.14	180.257	74.6976	75.5789	137.814	141.704	34.7082	33.2471	186.595	182.744	50.7348	48.7182	sp|Q03194|PMA4_NICPL Plasma membrane ATPase 4 OS=Nicotiana plumbaginifolia GN=PMA4 PE=2 SV=1//0	HA1; H(+)-ATPase 1; K01535 H+-transporting ATPase [EC:3.6.3.6]
Gh_D05G0142	26.6135	23.1969	8.42008	7.93057	29.3449	26.4678	78.9449	75.6979	27.3738	27.5581	198.962	186.54	sp|Q07488|BCB1_ARATH Blue copper protein OS=Arabidopsis thaliana GN=BCB PE=1 SV=2//1.34297e-28	BCB; blue-copper-binding protein
Gh_D05G0146	46.4491	49.3106	101.043	104.31	46.3902	44.3492	13.1271	15.5653	76.7446	77.7136	9.46948	9.22315	-//-	tetratricopeptide repeat domain-containing protein
Gh_D05G0148	14.4067	14.0057	72.8206	70.8698	16.4062	17.7532	37.5527	39.7899	18.4348	18.5434	38.1926	36.9485	sp|Q9SKK0|EBF1_ARATH EIN3-binding F-box protein 1 OS=Arabidopsis thaliana GN=EBF1 PE=1 SV=1//0	EBF1; EIN3-binding F-box protein 1; K14515 EIN3-binding F-box protein
Gh_D05G0159	4.96429	5.37317	8.51396	7.3297	8.15902	7.81925	62.4472	64.0355	7.38013	8.58035	46.813	47.9531	sp|Q9SUV2|PT432_ARATH Probable sugar phosphate/phosphate translocator At4g32390 OS=Arabidopsis thaliana GN=At4g32390 PE=3 SV=1//1.29642e-176	nucleotide-sugar transporter family protein
Gh_D05G0223	9.20375	4.87291	6.94861	8.01136	6.26161	6.07587	60.9153	69.808	2.38818	3.18829	55.3493	48.987	-//-	--
Gh_D05G0249	77.9376	87.7553	52.3908	52.4909	62.7812	59.7192	13.4503	13.8238	62.1299	57.3171	5.03369	5.68118	sp|Q9ZSY8|IAA27_ARATH Auxin-responsive protein IAA27 OS=Arabidopsis thaliana GN=IAA27 PE=1 SV=1//9.9328e-67	PAP2; phytochrome-associated protein 2; K14484 auxin-responsive protein IAA
Gh_D05G0332	74.397	70.4007	4.59505	3.54789	51.6583	58.3958	10.1998	10.3913	17.9114	16.1009	5.72579	7.49212	-//-	PSBX; photosystem II subunit X
Gh_D05G0356	127.284	124.028	7.24119	7.8427	69.1644	65.9782	3.88307	4.52111	23.3791	24.2411	2.80262	1.2224	sp|P17407|21KD_DAUCA 21 kDa protein OS=Daucus carota PE=2 SV=1//2.90113e-39	plant invertase/pectin methylesterase inhibitor domain-containing protein
Gh_D05G0378	69.4092	73.6289	19.4108	18.2022	69.5209	68.2435	14.1294	17.5968	65.6417	58.3353	20.9012	17.1862	sp|Q9SLC3|ATL41_ARATH E3 ubiquitin-protein ligase ATL41 OS=Arabidopsis thaliana GN=ATL41 PE=1 SV=1//1.02588e-08	RING/U-box domain-containing protein
Gh_D05G0379	341.218	334.343	78.6081	71.0828	318.699	335.124	81.7954	76.8482	262.869	260.895	57.8632	59.6577	sp|Q9C5K8|TIF3B_ARATH Protein TIFY 3B OS=Arabidopsis thaliana GN=TIFY3B PE=1 SV=1//6.9551e-24	JAZ12; protein TIFY 3B; K13464 jasmonate ZIM domain-containing protein
Gh_D05G0391	0.574813	0.672738	23.8925	22.5154	1.00788	1.08665	74.2851	70.6206	0.56949	0.836312	66.0313	62.2212	sp|Q9FUJ1|CKX7_ARATH Cytokinin dehydrogenase 7 OS=Arabidopsis thaliana GN=CKX7 PE=1 SV=1//0	CKX7; cytokinin dehydrogenase 7; K00279 cytokinin dehydrogenase [EC:1.5.99.12]
Gh_D05G0457	311.328	319.245	80.6514	75.0818	311.903	327.514	369.192	389.266	349.649	329.963	234.137	233.63	-//-	--
Gh_D05G0507	262.216	285.713	79.4022	76.0396	320.873	397.188	38.5806	41.2329	234.866	241.665	20.2976	22.6522	sp|Q942D4|BURP3_ORYSJ BURP domain-containing protein 3 OS=Oryza sativa subsp. japonica GN=BURP3 PE=2 SV=1//7.52037e-101	RD22; dehydration-responsive protein RD22
Gh_D05G0533	77.063	77.5537	11.5484	12.0214	76.5504	79.459	22.7973	24.6296	74.7785	75.4104	10.992	11.3953	sp|P93338|GAPN_NICPL NADP-dependent glyceraldehyde-3-phosphate dehydrogenase OS=Nicotiana plumbaginifolia GN=GAPN PE=2 SV=1//0	ALDH11A3; NADP-dependent glyceraldehyde-3-phosphate dehydrogenase; K00131 glyceraldehyde-3-phosphate dehydrogenase (NADP+) [EC:1.2.1.9]
Gh_D05G0536	29.6514	28.9714	35.6136	38.3951	24.9143	27.0454	59.5709	65.751	25.1041	26.8054	116.252	111.396	sp|O65554|CIPK6_ARATH CBL-interacting serine/threonine-protein kinase 6 OS=Arabidopsis thaliana GN=CIPK6 PE=1 SV=1//0	SIP3; CBL-interacting serine/threonine-protein kinase 6
Gh_D05G0570	50.5955	51.7613	271.503	268.678	32.5538	37.823	141.079	138.867	29.7457	35.8284	62.5562	58.4362	sp|Q9LFP0|APT5_ARATH Adenine phosphoribosyltransferase 5 OS=Arabidopsis thaliana GN=APT5 PE=1 SV=1//1.8015e-108	APT5; adenine phosphoribosyltransferase 5; K00759 adenine phosphoribosyltransferase [EC:2.4.2.7]
Gh_D05G0635	121.227	116.561	19.605	18.8376	134.375	138.835	27.4996	26.7458	127.544	126.782	34.5138	36.7951	sp|Q940T9|COL4_ARATH Zinc finger protein CONSTANS-LIKE 4 OS=Arabidopsis thaliana GN=COL4 PE=2 SV=2//8.31395e-144	COL4; zinc finger protein CONSTANS-LIKE 4
Gh_D05G0715	18.8037	19.5901	77.0462	80.835	31.9893	34.9916	104.976	107.707	30.1211	35.265	123.855	122.631	-//-	--
Gh_D05G0718	219.912	230.751	64.3151	61.3867	250.311	267.197	41.4646	47.6375	194.554	178.826	11.6957	11.8413	-//-	--
Gh_D05G0755	12.2814	11.6908	65.1047	67.4098	8.41462	8.86605	26.0249	25.064	10.2376	10.9305	13.5286	13.9934	sp|Q9ZTX9|ARFD_ARATH Auxin response factor 4 OS=Arabidopsis thaliana GN=ARF4 PE=1 SV=1//0	ARF4; auxin response factor 4
Gh_D05G0799	347.139	370.741	18.3742	14.382	329.857	325.016	61.7767	58.9822	218.055	201.654	48.1803	48.5615	sp|Q949Q5|PSAO_ARATH Photosystem I subunit O OS=Arabidopsis thaliana GN=PSAO PE=1 SV=1//3.00452e-74	PSAO; photosystem I subunit O; K14332 photosystem I subunit PsaO
Gh_D05G0826	138.365	138.037	23.1905	22.0274	153.978	161.518	60.7815	60.301	156.243	156.805	56.8676	59.5162	sp|Q9ZNU9|SAP3_ARATH Zinc finger A20 and AN1 domain-containing stress-associated protein 3 OS=Arabidopsis thaliana GN=SAP3 PE=2 SV=1//1.19353e-50	zinc finger A20 and AN1 domain-containing stress-associated protein 3
Gh_D05G0852	72.2384	74.8415	26.837	29.4726	70.7661	72.5888	16.6326	17.3974	65.706	61.4812	7.49287	8.68673	sp|Q5RBU7|PCP_PONAB Lysosomal Pro-X carboxypeptidase OS=Pongo abelii GN=PRCP PE=2 SV=1//4.68433e-102	Serine carboxypeptidase S28 family protein; K01285 lysosomal Pro-X carboxypeptidase [EC:3.4.16.2]
Gh_D05G0860	167.366	167.282	17.9879	17.8539	148.713	146.412	58.0821	57.0187	85.6335	91.8227	50.3392	49.6353	sp|P12360|CB11_SOLLC Chlorophyll a-b binding protein 6A, chloroplastic OS=Solanum lycopersicum GN=CAB6A PE=2 SV=1//1.26387e-143	LHCA1; chlorophyll a-b binding protein 6; K08907 light-harvesting complex I chlorophyll a/b binding protein 1
Gh_D05G0873	92.364	94.2782	67.9454	68.283	78.6339	82.0414	36.2232	34.3209	103.183	100.897	11.4135	12.003	sp|Q93Z81|CAX3_ARATH Vacuolar cation/proton exchanger 3 OS=Arabidopsis thaliana GN=CAX3 PE=1 SV=1//2.98282e-157	CAX3; vacuolar cation/proton exchanger 3; K07300 Ca2+:H+ antiporter
Gh_D05G0943	236.104	238.541	4.6751	3.61873	277.598	274.796	70.1572	68.0317	243.497	244.83	23.5393	26.5106	sp|P27322|HSP72_SOLLC Heat shock cognate 70 kDa protein 2 OS=Solanum lycopersicum GN=HSC-2 PE=2 SV=1//0	HSP70; heat shock protein 70-4; K03283 heat shock 70kDa protein 1/8
Gh_D05G0992	172.301	166.058	51.7988	46.9289	218.374	220.457	29.1441	29.4722	297.337	295.388	11.8781	10.3541	-//-	--
Gh_D05G1123	11.1953	9.92227	7.61568	8.11756	11.2196	12.0545	67.1383	66.3091	7.82642	8.02556	116.045	106.373	sp|Q9FI78|HST_ARATH Shikimate O-hydroxycinnamoyltransferase OS=Arabidopsis thaliana GN=HST PE=2 SV=1//0	HCT; hydroxycinnamoyl-CoA shikimate/quinate hydroxycinnamoyl transferase; K13065 shikimate O-hydroxycinnamoyltransferase [EC:2.3.1.133]
Gh_D05G1125	7.94954	5.92061	401.393	389.211	11.7705	11.3545	113.433	132.683	3.3754	5.88816	85.8124	92.7503	-//-	hypothetical protein
Gh_D05G1126	60.5957	64.4524	142.308	145.227	58.4918	60.1331	195.103	190.634	40.6128	48.3642	350.265	363.748	sp|Q9SAG8|DNAJ8_ARATH Chaperone protein dnaJ 8, chloroplastic OS=Arabidopsis thaliana GN=ATJ8 PE=2 SV=1//6.6048e-52	J8; chaperone protein dnaJ 8
Gh_D05G1140	37.3929	39.0257	23.326	24.1968	41.3414	41.609	172.968	169.385	32.7583	30.0884	336.033	318.528	sp|Q9S9N9|CCR1_ARATH Cinnamoyl-CoA reductase 1 OS=Arabidopsis thaliana GN=CCR1 PE=1 SV=1//0	CCR2; cinnamoyl-CoA reductase; K09753 cinnamoyl-CoA reductase [EC:1.2.1.44]
Gh_D05G1180	166.123	165.924	175.763	177.771	164.478	178.747	63.1368	65.998	174.125	177.811	38.2057	44.3625	sp|Q9LVZ8|LOR12_ARATH Protein LURP-one-related 12 OS=Arabidopsis thaliana GN=At3g15810 PE=2 SV=1//4.03082e-99	hypothetical protein
Gh_D05G1184	20.2919	20.3607	110.648	109.272	27.0089	27.2676	106.199	107.067	35.8541	33.4659	95.8988	96.5655	sp|Q76CU2|PDR1_TOBAC Pleiotropic drug resistance protein 1 OS=Nicotiana tabacum GN=PDR1 PE=2 SV=1//0	PDR12; ABC transporter G family member 40
Gh_D05G1190	4.60015	3.88137	55.8078	52.9669	1.98695	1.64787	24.3438	23.2833	1.16589	1.71214	30.5926	29.1199	-//-	hypothetical protein
Gh_D05G1214	19.3173	20.0836	26.7406	27.1724	18.537	20.1345	74.0947	68.8963	22.0547	22.1095	113.099	105.967	sp|O67781|AAT_AQUAE Aspartate aminotransferase OS=Aquifex aeolicus (strain VF5) GN=aspC PE=3 SV=1//1.57474e-35	methionine-specific aminotransferase
Gh_D05G1216	52.1357	52.4964	17.3549	19.8274	63.8984	64.286	6.05154	5.84899	68.4167	66.4903	5.85059	6.66763	sp|O24407|IAA16_ARATH Auxin-responsive protein IAA16 OS=Arabidopsis thaliana GN=IAA16 PE=1 SV=1//1.09119e-59	IAA16; auxin-responsive protein IAA16; K14484 auxin-responsive protein IAA
Gh_D05G1244	189.18	199.367	30.6697	26.2299	174.967	176.084	50.3971	48.4191	98.3226	104.972	37.4041	34.0067	sp|O04006|PSAH_BRACM Photosystem I reaction center subunit VI, chloroplastic OS=Brassica campestris GN=PSAH PE=2 SV=1//7.44489e-54	PSAH2; photosystem I reaction center subunit H-2; K02695 photosystem I subunit VI
Gh_D05G1283	1.65415	1.93595	13.618	12.967	1.30783	1.68216	7.84876	8.6112	1.32516	1.86926	78.3991	75.3279	sp|Q9SCW1|BGAL1_ARATH Beta-galactosidase 1 OS=Arabidopsis thaliana GN=BGAL1 PE=1 SV=1//0	BGAL1; beta galactosidase 1
Gh_D05G1321	113.132	117.231	4.99574	4.26674	68.3825	67.0243	7.00355	8.20574	52.9503	57.3642	1.93354	2.91925	sp|Q9SYG1|HS174_ARATH 17.4 kDa class III heat shock protein OS=Arabidopsis thaliana GN=HSP17.4B PE=2 SV=1//7.97651e-39	CIII heat shock protein 17.4; K13993 HSP20 family protein
Gh_D05G1332	20.8286	21.2948	127.463	113.532	18.8124	21.4812	36.2159	32.1656	16.9593	18.7224	31.8856	28.0974	sp|Q9C9E3|TI11B_ARATH Protein TIFY 11B OS=Arabidopsis thaliana GN=TIFY11B PE=1 SV=1//6.46472e-36	JAZ6; jasmonate-zim-domain protein 6; K13464 jasmonate ZIM domain-containing protein
Gh_D05G1344	10.751	10.7851	44.7128	45.6597	12.8281	10.373	57.4341	48.6965	13.4272	14.6107	48.3622	47.694	sp|Q570U6|EF4L4_ARATH Protein ELF4-LIKE 4 OS=Arabidopsis thaliana GN=EFL4 PE=2 SV=1//4.93206e-56	ELF4-L4; protein ELF4-like 4
Gh_D05G1356	86.5061	87.2786	99.7835	102.676	55.1698	59.0148	292.269	285.393	29.4611	28.8882	135.484	133.549	sp|P83948|PME3_CITSI Pectinesterase 3 OS=Citrus sinensis PE=1 SV=1//0	PME3; pectin methylesterase 3; K01051 pectinesterase [EC:3.1.1.11]
Gh_D05G1366	6.99305	6.13828	4.39398	4.1479	7.49321	7.00164	46.9511	44.6086	3.92721	5.05086	143.348	141.482	sp|O24145|4CL1_TOBAC 4-coumarate--CoA ligase 1 OS=Nicotiana tabacum GN=4CL1 PE=2 SV=1//0	4CL2; 4-coumarate--CoA ligase 2; K01904 4-coumarate--CoA ligase [EC:6.2.1.12]
Gh_D05G1377	125.781	129.682	29.4004	26.3017	128.371	119.894	43.3302	40.6745	84.5159	85.7465	38.7431	33.1113	sp|Q9SHE8|PSAF_ARATH Photosystem I reaction center subunit III, chloroplastic OS=Arabidopsis thaliana GN=PSAF PE=1 SV=1//6.34538e-103	PSAF; photosystem I subunit F; K02694 photosystem I subunit III
Gh_D05G1429	218.865	222.376	13.8972	8.69632	155.288	160.658	49.7931	51.2972	67.513	64.6527	33.8094	31.5674	sp|P27493|CB22_TOBAC Chlorophyll a-b binding protein 21, chloroplastic OS=Nicotiana tabacum GN=CAB21 PE=2 SV=1//0	CAB1; chlorophyll A/B binding protein 1; K08912 light-harvesting complex II chlorophyll a/b binding protein 1
Gh_D05G1565	37.8838	38.9723	65.7774	69.0858	40.4892	43.8461	192.151	190.734	41.7859	44.4463	227.591	232.913	sp|Q53FA7|QORX_HUMAN Quinone oxidoreductase PIG3 OS=Homo sapiens GN=TP53I3 PE=1 SV=2//1.68344e-77	oxidoreductase, zinc-binding dehydrogenase family protein
Gh_D05G1569	44.734	45.7571	197.507	196.945	59.6236	61.9718	32.4583	32.891	73.497	75.2931	32.0264	30.0253	-//-	hypothetical protein
Gh_D05G1581	51.2067	50.3835	60.6951	57.3575	24.8887	24.3367	42.1524	41.6428	13.7812	12.5792	82.3624	79.5842	sp|Q41144|STC_RICCO Sugar carrier protein C OS=Ricinus communis GN=STC PE=2 SV=1//0	STP1; sugar transporter 1
Gh_D05G1586	50.7627	49.4506	4.50514	5.45829	68.5784	65.1987	1.83384	1.72456	41.6076	49.2012	0.541817	0.687147	sp|Q9XFK7|MFT_ARATH Protein MOTHER of FT and TF 1 OS=Arabidopsis thaliana GN=MFT PE=1 SV=1//4.04663e-73	E12A11; protein MOTHER of FT and TF 1
Gh_D05G1617	5.14346	5.4518	56.0852	54.4347	3.46625	3.58766	7.90483	10.2657	3.92832	3.38869	22.5396	25.6502	sp|O49710|HS154_ARATH 15.4 kDa class V heat shock protein OS=Arabidopsis thaliana GN=HSP15.4 PE=2 SV=1//2.39822e-39	heat shock protein class V 15.4; K13993 HSP20 family protein
Gh_D05G1729	599.856	665.67	103.836	102.018	542.501	561.008	87.0857	85.9479	704.418	714.33	128.473	127.252	-//-	--
Gh_D05G1742	224.177	227.158	19.7705	22.4699	180.129	181.625	33.5641	40.3153	103.496	112.839	25.944	34.4555	sp|P00299|PLAS1_POPNI Plastocyanin A, chloroplastic OS=Populus nigra GN=PETE PE=1 SV=2//9.45081e-72	DRT112; DNA-damage resistance protein DRT112; K02638 plastocyanin
Gh_D05G1853	68.019	64.3639	10.0467	10.4855	84.0731	85.5782	17.5103	17.7821	86.092	84.1688	18.8428	21.678	sp|Q8GUH2|Y1015_ARATH Uncharacterized protein At1g01500 OS=Arabidopsis thaliana GN=At1g01500 PE=2 SV=1//4.11561e-49	Erythronate-4-phosphate dehydrogenase family protein
Gh_D05G1922	0	0	15.9186	17.0299	1.05878	0	90.0671	80.7951	2.30754	4.31288	154.909	141.302	-//-	--
Gh_D05G1937	26.58	27.2461	29.8513	29.7295	29.5032	27.8378	84.9315	83.9765	28.4174	30.7951	328.054	325.484	sp|P17859|AMYA_VIGMU Alpha-amylase OS=Vigna mungo GN=AMY1.1 PE=2 SV=1//5.00522e-15	AMY1; alpha-amylase 1; K01176 alpha-amylase [EC:3.2.1.1]
Gh_D05G1942	0.600508	0.790661	74.7072	75.1133	0.750701	0.693746	46.1964	41.9831	1.86983	1.74739	74.6391	74.4245	-//-	COR27; cold regulated protein 27
Gh_D05G1979	43.2755	42.7464	10.5945	12.0891	75.4872	76.2838	6.18073	7.90282	74.099	75.775	9.13063	8.21608	sp|Q8GXG1|ASPGB_ARATH Probable isoaspartyl peptidase/L-asparaginase 2 OS=Arabidopsis thaliana GN=At3g16150 PE=2 SV=2//0	probable isoaspartyl peptidase/L-asparaginase 2; K13051 beta-aspartyl-peptidase (threonine type) [EC:3.4.19.5]
Gh_D05G1999	5.40778	5.28292	22.9944	22.9679	8.3646	10.1198	88.2937	78.6304	6.61015	7.02262	104.06	93.5018	sp|Q9STX2|VEP1_ARATH 3-oxo-Delta(4,5)-steroid 5-beta-reductase OS=Arabidopsis thaliana GN=VEP1 PE=1 SV=1//1.10047e-153	VEP1; 3-oxo-Delta(4,5)-steroid 5-beta-reductase
Gh_D05G2000	11.5485	10.7332	49.8563	52.3313	26.4475	28.776	195.205	195.755	12.9559	18.5319	247.513	240.295	sp|Q9STX2|VEP1_ARATH 3-oxo-Delta(4,5)-steroid 5-beta-reductase OS=Arabidopsis thaliana GN=VEP1 PE=1 SV=1//2.90987e-25	VEP1; 3-oxo-Delta(4,5)-steroid 5-beta-reductase
Gh_D05G2004	135.582	128.284	77.1305	78.967	138.704	139.828	22.112	21.6536	209.599	195.283	39.3674	36.7074	sp|O65351|SBT17_ARATH Subtilisin-like protease SBT1.7 OS=Arabidopsis thaliana GN=SBT1.7 PE=1 SV=1//0	ARA12; subtilisin-like protease
Gh_D05G2052	0.970464	0.704974	3.93641	4.12464	2.10365	2.4227	35.9546	35.0326	2.60499	2.28834	66.5987	63.3225	sp|Q9M439|BCAT2_ARATH Branched-chain-amino-acid aminotransferase 2, chloroplastic OS=Arabidopsis thaliana GN=BCAT2 PE=1 SV=1//0	BCAT-2; branched-chain-amino-acid aminotransferase 2; K00826 branched-chain amino acid aminotransferase [EC:2.6.1.42]
Gh_D05G2065	7.21782	7.08923	39.3465	38.7015	11.7275	12.9928	86.6237	82.9758	15.1593	14.4961	71.1641	68.7462	sp|P92934|AAP6_ARATH Amino acid permease 6 OS=Arabidopsis thaliana GN=AAP6 PE=1 SV=1//0	AAP6; amino acid permease 6
Gh_D05G2143	9.36366	8.3803	35.0561	38.6112	10.4924	9.61556	53.8858	61.6875	7.33667	6.50009	81.0207	72.0267	-//-	hypothetical protein
Gh_D05G2157	65.2403	72.556	171.039	178.025	62.87	61.4663	213.528	201.507	47.4364	44.1105	226.476	220.908	sp|P37216|AROG_SOLLC Phospho-2-dehydro-3-deoxyheptonate aldolase 2, chloroplastic OS=Solanum lycopersicum PE=2 SV=1//0	Class-II DAHP synthetase family protein; K01626 3-deoxy-7-phosphoheptulonate synthase [EC:2.5.1.54]
Gh_D05G2161	75.99	76.1446	10.96	11.013	38.1484	43.3744	14.0752	13.4448	41.1706	47.766	47.2834	49.4833	sp|Q9ZPE7|EXO_ARATH Protein EXORDIUM OS=Arabidopsis thaliana GN=EXO PE=2 SV=1//5.79922e-144	EXO; protein EXORDIUM
Gh_D05G2203	70.1188	73.4739	90.7313	88.7379	74.9666	67.3545	32.9115	31.33	65.4025	60.211	7.25413	9.65166	sp|Q9FYK2|CML25_ARATH Probable calcium-binding protein CML25 OS=Arabidopsis thaliana GN=CML25 PE=2 SV=1//4.91472e-14	putative calcium-binding protein CML25; K13448 calcium-binding protein CML
Gh_D05G2265	47.8762	49.9748	22.6473	20.1235	54.5356	58.687	23.2358	22.7252	69.0534	68.2968	12.1046	14.2738	sp|Q9LPK5|CML44_ARATH Probable calcium-binding protein CML44 OS=Arabidopsis thaliana GN=CML44 PE=2 SV=2//2.15107e-30	putative calcium-binding protein CML44; K13448 calcium-binding protein CML
Gh_D05G2284	30.6149	34.2403	19.6414	18.1652	28.4695	24.5555	64.1755	64.6461	19.7423	19.2403	93.6145	90.6393	sp|Q42479|CDPK3_ARATH Calcium-dependent protein kinase 3 OS=Arabidopsis thaliana GN=CPK3 PE=1 SV=1//6.36002e-55	CDPK6; calcium-dependent protein kinase 6; K13412 calcium-dependent protein kinase [EC:2.7.11.1]
Gh_D05G2285	14.3563	14.1443	11.5745	12.1814	19.191	17.3115	79.0234	79.2278	22.6505	21.3353	77.6595	73.1335	sp|Q9LPL4|SKP2A_ARATH F-box protein SKP2A OS=Arabidopsis thaliana GN=SKP2A PE=1 SV=1//0	SKP2A; F-box protein SKP2A; K03875 F-box and leucine-rich repeat protein 1 (S-phase kinase-associated protein 2)
Gh_D05G2313	147.069	136.895	93.7026	93.5027	88.6713	85.0981	20.4339	20.3103	67.976	67.1206	9.56672	9.99953	sp|Q94JQ6|CESA6_ARATH Cellulose synthase A catalytic subunit 6 [UDP-forming] OS=Arabidopsis thaliana GN=CESA6 PE=1 SV=2//1.93541e-17	CESA6; cellulose synthase A catalytic subunit 6 [UDP-forming]; K10999 cellulose synthase A [EC:2.4.1.12]
Gh_D05G2356	0.361985	0.112974	0.345579	0.705796	0.3103	0.223034	53.2917	52.4045	0.601136	0.561773	198.973	227.591	sp|Q6Z8L2|LAC9_ORYSJ Putative laccase-9 OS=Oryza sativa subsp. japonica GN=LAC9 PE=3 SV=1//1.93771e-174	LAC14; laccase 14; K05909 laccase [EC:1.10.3.2]
Gh_D05G2361	255.91	264.546	21.5597	21.2387	222.695	222.969	53.7215	51.5384	151.037	149.542	43.0916	41.1159	sp|Q9XF89|CB5_ARATH Chlorophyll a-b binding protein CP26, chloroplastic OS=Arabidopsis thaliana GN=LHCB5 PE=1 SV=1//1.72918e-146	LHCB5; chlorophyll a-b binding protein CP26; K08916 light-harvesting complex II chlorophyll a/b binding protein 5
Gh_D05G2500	6.95995	7.85299	333.363	342.251	18.5774	21.6342	125.389	119.335	9.27855	9.76242	13.4304	12.4951	sp|Q8GXG1|ASPGB_ARATH Probable isoaspartyl peptidase/L-asparaginase 2 OS=Arabidopsis thaliana GN=At3g16150 PE=2 SV=2//0	probable isoaspartyl peptidase/L-asparaginase 2; K13051 beta-aspartyl-peptidase (threonine type) [EC:3.4.19.5]
Gh_D05G2505	770.057	801.634	639.272	631.605	404.061	429.625	69.4575	73.8628	132.507	142.916	8.38758	8.00882	sp|Q948Z4|SNAK1_SOLTU Snakin-1 OS=Solanum tuberosum GN=SN1 PE=1 SV=1//6.3754e-18	gibberellin-regulated protein
Gh_D05G2535	44.2417	41.2225	73.2816	74.2969	34.1731	35.0852	218.767	220.097	38.3944	35.7972	186.532	203.43	sp|Q7QBJ0|U483_ANOGA UPF0483 protein AGAP003155 OS=Anopheles gambiae GN=AGAP003155 PE=3 SV=3//1.20268e-19	hypothetical protein
Gh_D05G2736	33.838	33.7523	43.3961	46.0556	30.9477	29.6151	104.901	106.441	34.1234	35.7118	167.731	178.405	sp|Q9ZVJ2|AMERL_ARATH Uncharacterized protein At2g38710 OS=Arabidopsis thaliana GN=At2g38710 PE=2 SV=1//7.91039e-119	AMMECR1 family protein
Gh_D05G3087	68.2412	84.9262	24.4781	20.9648	73.8941	70.632	9.98084	9.38605	56.006	57.9544	12.9987	12.3843	-//-	hypothetical protein
Gh_D05G3114	172.373	170.522	126.865	139.826	161.838	162.417	55.8241	54.2203	149.884	153.652	34.2415	38.5814	sp|Q38879|TRXH2_ARATH Thioredoxin H2 OS=Arabidopsis thaliana GN=TRX2 PE=2 SV=2//3.64226e-40	TRX2; thioredoxin H2; K03671 thioredoxin 1
Gh_D05G3260	1098.89	999.767	1101.84	1245.94	1326.37	1456.23	450.092	455.762	1602.27	1543.3	213.678	259.705	-//-	--
Gh_D05G3484	120.057	120.256	4.54434	5.12622	124.806	129.308	19.3697	17.7757	80.9907	82.5269	12.3732	12.1596	sp|P27489|CB23_SOLLC Chlorophyll a-b binding protein 13, chloroplastic OS=Solanum lycopersicum GN=CAB13 PE=1 SV=1//5.54565e-177	LHCB3; light-harvesting chlorophyll B-binding protein 3; K08914 light-harvesting complex II chlorophyll a/b binding protein 3
Gh_D05G3493	53.3066	54.2201	29.0095	32.9585	44.3377	48.0315	12.8627	14.1724	60.3366	63.4068	3.44868	3.70984	sp|Q9LSQ6|PBP1_ARATH Calcium-binding protein PBP1 OS=Arabidopsis thaliana GN=PBP1 PE=1 SV=1//7.6933e-35	PBP1; pinoid-binding protein 1
Gh_D05G3507	0.220321	0.171904	1.70272	1.86664	0.314773	0.527913	69.4105	72.2689	0.495464	0.356169	34.3983	39.5624	sp|Q39760|DCS2_GOSAR (+)-delta-cadinene synthase isozyme XC14 OS=Gossypium arboreum PE=2 SV=1//0	TPS21; alpha-humulene/(-)-(E)-beta-caryophyllene synthase; K14184 alpha-humulene/beta-caryophyllene synthase [EC:4.2.3.104 4.2.3.57]
Gh_D05G3607	176.838	166.07	80.1428	77.8308	198.288	207.778	51.9505	52.077	248.233	239.691	37.7197	36.4126	sp|Q8RWE8|GGAP1_ARATH GDP-L-galactose phosphorylase 1 OS=Arabidopsis thaliana GN=VTC2 PE=1 SV=1//0	VTC2; GDP-L-galactose phosphorylase 1; K14190 GDP-L-galactose phosphorylase [EC:2.7.7.69]
Gh_D05G3672	185.174	199.312	52.2344	57.2555	262.55	255.646	92.9801	105.383	247.083	244.707	50.4955	59.7581	-//-	hypothetical protein
Gh_D05G3725	91.2236	91.9497	15.7962	17.8937	74.3887	77.7325	37.0965	32.5259	56.1001	55.0049	34.9119	35.8426	sp|Q9S7N7|PSAG_ARATH Photosystem I reaction center subunit V, chloroplastic OS=Arabidopsis thaliana GN=PSAG PE=2 SV=1//1.1884e-67	PSAG; photosystem I subunit G; K08905 photosystem I subunit V
Gh_D05G3823	133.096	130.536	88.1794	84.5322	146.796	135.52	45.5864	46.1916	157.552	154.003	31.6734	31.1196	sp|Q38826|IAA8_ARATH Auxin-responsive protein IAA8 OS=Arabidopsis thaliana GN=IAA8 PE=1 SV=1//1.14147e-118	IAA8; auxin-responsive protein IAA8; K14484 auxin-responsive protein IAA
Gh_D05G3876	4.86519	4.977	13.2706	15.8855	4.17053	4.38544	64.0214	58.0152	2.91758	2.6741	138.055	134.681	sp|Q39023|MPK3_ARATH Mitogen-activated protein kinase 3 OS=Arabidopsis thaliana GN=MPK3 PE=1 SV=2//0	MPK3; mitogen-activated protein kinase 3; K04371 mitogen-activated protein kinase 1/3 [EC:2.7.11.24]
Gh_D06G0009	8.56806	8.59518	35.1813	36.5656	11.7165	12.8208	101.125	106.856	17.1507	21.014	69.8271	74.1995	sp|P33081|AX15A_SOYBN Auxin-induced protein 15A OS=Glycine max PE=2 SV=1//7.99337e-23	SAUR-like auxin-responsive protein; K14488 SAUR family protein
Gh_D06G0035	15.5857	16.5218	73.2839	71.6822	17.7788	19.9853	53.7539	55.6105	27.3775	24.9912	65.859	64.5423	sp|Q9FWS6|BBD1_ARATH Bifunctional nuclease 1 OS=Arabidopsis thaliana GN=BBD1 PE=2 SV=1//5.14373e-169	BBD1; bifunctional nuclease 1
Gh_D06G0103	1.22687	1.22316	11.4803	10.1572	2.59679	2.30978	55.5188	52.5418	2.54679	2.2478	71.3691	73.9729	sp|O49859|C82A4_SOYBN Cytochrome P450 82A4 OS=Glycine max GN=CYP82A4 PE=2 SV=1//1.2214e-87	CYP82C3; cytochrome P450, family 82, subfamily C, polypeptide 3
Gh_D06G0124	16.2311	16.9844	16.7713	18.5077	24.5117	21.9464	124.075	125.323	16.2632	18.8536	181.434	185.048	sp|O48723|PLP2_ARATH Patatin-like protein 2 OS=Arabidopsis thaliana GN=PLP2 PE=1 SV=1//1.41255e-168	PLA2A; phospholipase A 2A
Gh_D06G0168	9.3202	7.60486	18.8653	17.4823	14.3473	15.2663	34.9628	39.902	15.2257	18.7169	82.128	86.3084	sp|O22174|ERF08_ARATH Ethylene-responsive transcription factor ERF008 OS=Arabidopsis thaliana GN=ERF008 PE=2 SV=1//9.36935e-47	DEAR3; ERF/AP2 transcription factor DEAR3
Gh_D06G0184	34.7376	33.433	35.7866	37.4282	23.606	24.8376	109.966	117.936	23.0895	23.8222	149.542	148.816	sp|Q9FDW1|MYB44_ARATH Transcription factor MYB44 OS=Arabidopsis thaliana GN=MYB44 PE=2 SV=1//2.85399e-65	MYB73; myb domain protein 73; K09422 myb proto-oncogene protein, plant
Gh_D06G0202	7.86586	5.64907	25.783	22.4077	10.2163	8.81179	119.959	129.113	13.0811	12.7448	126.897	139.4	sp|Q9M2Y0|PSK3_ARATH Phytosulfokines 3 OS=Arabidopsis thaliana GN=PSK3 PE=2 SV=2//5.03811e-19	PSK4; phytosulfokine 3
Gh_D06G0284	0	0.632429	0.710654	0.806338	0.330869	0.356727	98.9101	92.4526	0.240369	0.224629	80.6815	79.7872	sp|Q41001|BCP_PEA Blue copper protein OS=Pisum sativum PE=2 SV=1//8.75421e-45	plastocyanin-like domain-containing protein
Gh_D06G0343	99.371	112.879	42.2573	37.4591	105.519	97.4612	13.6854	13.0619	100.474	113.318	10.5491	11.9452	-//-	hypothetical protein
Gh_D06G0391	52.2286	54.4354	9.09637	10.358	71.14	70.2854	35.4976	41.6204	100.433	91.6488	69.1044	72.8555	sp|Q501F8|WTR32_ARATH WAT1-related protein At4g08300 OS=Arabidopsis thaliana GN=At4g08300 PE=2 SV=1//1.00851e-171	nodulin MtN21 /EamA-like transporter family protein
Gh_D06G0414	12.3966	10.9785	12.6519	12.6308	15.5367	14.3214	41.5723	41.6855	16.7152	15.8622	76.1974	77.9038	sp|Q70DU8|AL3H1_ARATH Aldehyde dehydrogenase family 3 member H1 OS=Arabidopsis thaliana GN=ALDH3H1 PE=1 SV=2//0	ALDH3H1; aldehyde dehydrogenase 3H1; K00128 aldehyde dehydrogenase (NAD+) [EC:1.2.1.3]
Gh_D06G0417	25.6785	27.2438	168.156	163.108	26.2048	26.7181	101.24	104.898	22.2101	21.4147	71.9859	65.6867	sp|Q39013|NAC2_ARATH NAC domain-containing protein 2 OS=Arabidopsis thaliana GN=NAC002 PE=2 SV=2//1.05425e-156	ATAF1; putative transcriptional activator with NAC domain
Gh_D06G0479	8.54302	9.87794	232.252	235.343	34.1898	33.5324	2718.71	2737.28	44.1478	53.7613	3974.84	3898.34	sp|P51613|CHIB_VITVI Basic endochitinase OS=Vitis vinifera GN=CHIT1B PE=2 SV=1//9.86459e-137	HCHIB; basic chitinase B; K01183 chitinase [EC:3.2.1.14]
Gh_D06G0517	1.53396	5.32173	5.77183	5.55072	3.05253	5.73832	79.9691	4.86258	3.49698	5.4998	58.9279	58.8564	-//-	--
Gh_D06G0579	63.1865	63.4954	3.14115	1.84684	51.4524	49.0231	34.8919	28.1736	52.5915	54.5634	9.72599	8.93292	sp|Q9LV58|MBF1C_ARATH Multiprotein-bridging factor 1c OS=Arabidopsis thaliana GN=MBF1C PE=1 SV=1//1.29116e-73	MBF1B; multiprotein-bridging factor 1b; K03627 putative transcription factor
Gh_D06G0733	0.103912	0.0608072	7.33391	6.86513	0.408262	0.68026	58.711	53.7593	0.121334	0.113388	47.6273	44.9891	sp|Q9LTS3|CKX3_ARATH Cytokinin dehydrogenase 3 OS=Arabidopsis thaliana GN=CKX3 PE=1 SV=1//0	CKX3; cytokinin dehydrogenase 3; K00279 cytokinin dehydrogenase [EC:1.5.99.12]
Gh_D06G0832	64.7971	61.6434	48.9203	49.4711	69.7753	69.3767	28.5479	27.3509	90.0337	87.1068	18.494	16.3388	sp|P13708|SUSY_SOYBN Sucrose synthase OS=Glycine max GN=SS PE=1 SV=2//0	SUS4; sucrose synthase 4; K00695 sucrose synthase [EC:2.4.1.13]
Gh_D06G0864	2.37409	2.40102	11.3501	11.7387	3.44716	3.79606	76.1539	74.8003	4.19836	4.41152	196.81	188.567	sp|Q9SMZ4|AASS_ARATH Alpha-aminoadipic semialdehyde synthase OS=Arabidopsis thaliana GN=LKR/SDH PE=1 SV=1//0	lysine-ketoglutarate reductase/saccharopine dehydrogenase bifunctional enzyme; K14157 alpha-aminoadipic semialdehyde synthase [EC:1.5.1.8 1.5.1.9]
Gh_D06G0940	326.5	374.421	69.0518	68.0751	302.084	272.064	83.9888	80.0161	257.135	248.637	73.3418	72.0216	-//-	--
Gh_D06G0982	685.262	730.684	457.631	457.073	742.866	775.343	135.456	120.898	968.236	1004.48	114.535	111.165	sp|O82316|TIP41_ARATH Aquaporin TIP4-1 OS=Arabidopsis thaliana GN=TIP4-1 PE=2 SV=1//5.8038e-116	TIP4;1; aquaporin TIP4-1; K09873 aquaporin TIP
Gh_D06G1080	47.6131	44.8764	14.2678	13.7185	45.9393	45.53	6.87037	7.30527	51.189	52.6252	6.09195	6.15379	sp|Q8W1D5|CIPKP_ARATH CBL-interacting serine/threonine-protein kinase 25 OS=Arabidopsis thaliana GN=CIPK25 PE=2 SV=1//0	CIPK25; CBL-interacting serine/threonine-protein kinase 25
Gh_D06G1118	12.6983	12.2434	51.9548	52.7802	7.426	9.88126	58.2707	58.518	12.7017	12.1572	76.3577	72.7178	sp|Q9SJA7|SOX_ARATH Probable sarcosine oxidase OS=Arabidopsis thaliana GN=At2g24580 PE=2 SV=1//0	putative sarcosine oxidase; K00306 sarcosine oxidase / L-pipecolate oxidase [EC:1.5.3.1 1.5.3.7]
Gh_D06G1151	24.7488	24.2524	60.5762	60.0852	29.5078	29.6621	179.452	171.373	26.2274	27.0207	266.309	261.198	sp|O23461|ARAK_ARATH L-arabinokinase OS=Arabidopsis thaliana GN=ARA1 PE=1 SV=1//0	ARA1; arabinose kinase 1; K12446 L-arabinokinase [EC:2.7.1.46]
Gh_D06G1302	5.71204	6.35088	6.65648	6.62698	5.42109	6.22184	24.1602	23.0925	4.76407	4.86764	51.7336	48.4202	sp|Q8GYA4|CRK10_ARATH Cysteine-rich receptor-like protein kinase 10 OS=Arabidopsis thaliana GN=CRK10 PE=1 SV=3//0	CRK10; cysteine-rich receptor-like protein kinase 10
Gh_D06G1306	118.53	116.174	22.8226	19.8192	100.82	105.271	42.8557	44.4316	62.5457	64.9256	40.4644	42.9704	sp|P12301|PSBQ_SPIOL Oxygen-evolving enhancer protein 3, chloroplastic OS=Spinacia oleracea GN=PSBQ PE=1 SV=1//1.18895e-90	PSBQ-2; photosystem II subunit Q-2; K08901 photosystem II oxygen-evolving enhancer protein 3
Gh_D06G1538	177.591	182.12	35.5151	33.429	155.46	154.03	70.1871	75.2553	116.574	117.023	71.7886	74.163	sp|Q9SHE8|PSAF_ARATH Photosystem I reaction center subunit III, chloroplastic OS=Arabidopsis thaliana GN=PSAF PE=1 SV=1//1.0388e-106	PSAF; photosystem I subunit F; K02694 photosystem I subunit III
Gh_D06G1578	41.5351	40.8169	72.2765	72.2987	41.917	43.8334	215.118	213.842	45.5112	49.3017	328.094	338.22	sp|Q9SYG7|AL7B4_ARATH Aldehyde dehydrogenase family 7 member B4 OS=Arabidopsis thaliana GN=ALDH7B4 PE=2 SV=3//0	ALDH7B4; aldehyde dehydrogenase 7B4; K14085 aldehyde dehydrogenase family 7 member A1 [EC:1.2.1.31 1.2.1.8 1.2.1.3]
Gh_D06G1593	7.64954	7.26016	165.21	164.534	8.64523	7.32773	149.338	143.215	10.3096	10.6312	132.752	137.322	sp|F6H7K5|THI42_VITVI Thiamine thiazole synthase 2, chloroplastic OS=Vitis vinifera GN=THI1-2 PE=3 SV=1//0	THI1; thiazole biosynthetic enzyme; K03146 thiamine thiazole synthase
Gh_D06G1610	181.881	179.746	48.7101	47.317	126.074	129.88	26.4818	24.9867	182.135	179.694	23.6369	23.3423	sp|Q94B38|GPT2_ARATH Glucose-6-phosphate/phosphate translocator 2, chloroplastic OS=Arabidopsis thaliana GN=GPT2 PE=2 SV=2//0	GPT2; glucose-6-phosphate/phosphate translocator 2; K15283 solute carrier family 35, member E1
Gh_D06G1632	1.11365	0.260673	14.8085	15.3548	5.72783	3.43082	88.9833	91.8048	1.38705	0.324055	60.4597	68.8274	-//-	--
Gh_D06G1690	312.292	326.894	63.3432	65.1988	365.714	354.108	36.4055	29.9265	359.899	361.543	34.2994	26.4104	-//-	--
Gh_D06G1747	28.8713	27.9714	138.214	131.175	29.2929	29.2516	59.1664	62.0606	21.1044	21.1152	34.4241	33.9451	sp|Q6DEL1|S38A7_DANRE Putative sodium-coupled neutral amino acid transporter 7 OS=Danio rerio GN=slc38a7 PE=2 SV=1//1.20468e-20	putative amino acid transporter
Gh_D06G1799	221.855	222.075	25.1389	22.5076	262.44	268.776	37.6314	37.9842	239.593	242.413	29.7298	29.6626	sp|Q7X9A0|RCA1_LARTR Ribulose bisphosphate carboxylase/oxygenase activase 1, chloroplastic OS=Larrea tridentata GN=RCA1 PE=1 SV=1//0	RCA; ribulose bisphosphate carboxylase/oxygenase activase
Gh_D06G1814	327.667	321.844	54.9465	55.2574	333.636	343.683	240.488	238.043	335.05	320.542	134.044	129.713	sp|P22953|MD37E_ARATH Probable mediator of RNA polymerase II transcription subunit 37e OS=Arabidopsis thaliana GN=MED37E PE=1 SV=3//0	HSP70; heat shock protein 70-4; K03283 heat shock 70kDa protein 1/8
Gh_D06G1912	3.29714	3.45965	111.236	113.592	5.27914	4.20311	87.5374	95.1078	1.32756	0.992505	91.019	98.748	sp|P42813|RNS1_ARATH Ribonuclease 1 OS=Arabidopsis thaliana GN=RNS1 PE=1 SV=1//1.74724e-18	RNS1; ribonuclease 1; K01166 ribonuclease T2 [EC:3.1.27.1]
Gh_D06G1924	32.9891	34.5794	9.42346	9.86604	35.3985	32.3954	2.91769	3.6207	66.7897	68.4073	1.21575	1.34606	sp|Q8VZR7|PTR30_ARATH Protein NRT1/ PTR FAMILY 5.1 OS=Arabidopsis thaliana GN=NPF5.1 PE=2 SV=2//0	putative peptide/nitrate transporter
Gh_D06G1939	121.146	121.966	87.1094	87.0518	93.2572	87.8824	378.057	392.038	61.3116	57.5116	284.328	290.126	sp|Q9LY00|WRK70_ARATH Probable WRKY transcription factor 70 OS=Arabidopsis thaliana GN=WRKY70 PE=2 SV=1//4.29391e-41	WRKY70; WRKY transcription factor 70
Gh_D06G2065	2.40722	3.05606	6.09308	5.75333	3.08944	2.57672	27.3781	27.0859	2.4138	4.09594	62.5423	62.4499	sp|Q96H78|S2544_HUMAN Solute carrier family 25 member 44 OS=Homo sapiens GN=SLC25A44 PE=2 SV=1//3.38247e-31	mitochondrial substrate carrier family protein; K15121 solute carrier family 25, member 44
Gh_D06G2200	3.39662	4.58685	11.4919	12.0082	8.8656	10.5646	100.753	103.882	9.4576	12.3546	128.004	134.166	-//-	hypothetical protein
Gh_D06G2270	26.7451	26.9191	13.3501	16.7617	46.0056	44.3278	75.9361	78.3048	41.3056	42.6477	309.653	315.958	sp|Q93X17|SNAK2_SOLTU Snakin-2 OS=Solanum tuberosum GN=SN2 PE=1 SV=1//2.36194e-33	GASA1; GA-responsive GAST1 protein-like protein
Gh_D06G2318	74.3462	71.8214	51.1635	50.82	78.891	79.1522	21.5408	19.6111	95.6589	94.1988	17.794	20.1115	sp|Q38827|IAA9_ARATH Auxin-responsive protein IAA9 OS=Arabidopsis thaliana GN=IAA9 PE=1 SV=1//3.6585e-114	IAA9; auxin-responsive protein IAA9; K14484 auxin-responsive protein IAA
Gh_D06G2326	59.0343	66.8517	3.22964	3.19809	36.9082	43.9193	3.21636	3.60636	37.9851	39.674	0.555554	1.25816	sp|P29830|HS176_ARATH 17.6 kDa class II heat shock protein OS=Arabidopsis thaliana GN=HSP17.6 PE=2 SV=1//4.5889e-50	HSP17.6II; class II heat shock protein 17.6; K13993 HSP20 family protein
Gh_D06G2371	191.476	191.91	72.4093	73.3067	152.945	142.022	38.6458	33.6655	180.234	169.045	34.8878	32.5281	sp|P25794|PIP2_PEA Probable aquaporin PIP-type 7a OS=Pisum sativum GN=TRG-31 PE=2 SV=2//5.77963e-178	PIP1;4; plasma membrane intrinsic protein 1;4; K09872 aquaporin PIP
Gh_D07G0089	0.646976	0.788744	11.0295	11.6292	3.69733	4.52609	140.983	146.315	1.93058	2.07871	226.766	219.53	sp|Q5RFD2|S47A1_PONAB Multidrug and toxin extrusion protein 1 OS=Pongo abelii GN=SLC47A1 PE=2 SV=1//1.59753e-56	putative MATE transport protein ADS1; K03327 multidrug resistance protein, MATE family
Gh_D07G0092	87.6946	80.1249	334.616	323.457	81.1732	82.353	407.903	431.436	59.6116	64.1798	230.263	235.736	-//-	--
Gh_D07G0096	104.924	103.256	142.827	138.521	104.76	104.107	23.824	23.2029	81.8111	81.5845	11.6928	11.6833	sp|Q9M0G2|C3H49_ARATH Zinc finger CCCH domain-containing protein 49 OS=Arabidopsis thaliana GN=At4g29190 PE=2 SV=1//1.40985e-132	protein OXIDATION-RELATED ZINC FINGER 2
Gh_D07G0111	6.43474	5.87415	4.1372	3.43746	11.8725	10.5348	29.4277	28.3446	7.95723	8.18514	144.407	142.153	sp|P48981|BGAL_MALDO Beta-galactosidase OS=Malus domestica PE=1 SV=1//0	BGAL1; beta galactosidase 1
Gh_D07G0157	21.4879	24.0208	38.5377	38.6493	17.8967	14.991	50.2072	44.5205	15.9019	17.9449	91.4772	100.226	-//-	hypothetical protein
Gh_D07G0173	16.6636	18.8929	20.8216	22.3504	16.5027	16.407	58.3911	63.8905	18.5729	19.4919	85.0046	85.9676	sp|Q8RUF8|NILP3_ARATH Omega-amidase,chloroplastic OS=Arabidopsis thaliana GN=NLP3 PE=1 SV=1//4.95663e-176	Nitrilase/cyanide hydratase and apolipoprotein N-acyltransferase family protein; K13566 omega-amidase [EC:3.5.1.3]
Gh_D07G0192	14.7093	13.4042	130.76	131.184	21.1756	19.8038	102.712	106.557	18.5303	16.9901	100.648	107.786	sp|F4ITL6|RTE1_ARATH Protein REVERSION-TO-ETHYLENE SENSITIVITY1 OS=Arabidopsis thaliana GN=RTE1 PE=1 SV=1//3.45547e-97	RTE1; protein REVERSION-TO-ETHYLENE SENSITIVITY 1
Gh_D07G0290	73.9296	78.5737	21.8773	19.4025	73.0187	77.826	16.0567	14.7126	78.3303	79.7645	18.5666	16.9586	sp|P31853|ATPX_SPIOL ATP synthase subunit b&apos;, chloroplastic OS=Spinacia oleracea GN=ATPG PE=1 SV=2//1.04179e-67	F-type H+-transporting ATPase subunit b; K02109 F-type H+-transporting ATPase subunit b
Gh_D07G0353	433.85	437.796	67.934	66.2395	446.302	437.64	124.333	129.409	416.677	411.162	141.743	144.458	sp|O81024|EKI_ARATH Probable ethanolamine kinase OS=Arabidopsis thaliana GN=EMB1187 PE=2 SV=1//0	emb1187; protein embryo defective 1187; K00894 ethanolamine kinase [EC:2.7.1.82]
Gh_D07G0383	141.544	134.696	24.4856	24.7413	126.839	128.059	20.7728	23.1622	40.2345	40.6852	10.435	9.73641	-//-	hypothetical protein
Gh_D07G0416	14.984	15.3256	123.116	125.588	9.87188	10.6035	92.75	95.2149	8.17896	7.98226	179.641	177.399	sp|Q9C5L3|GLPT1_ARATH Putative glycerol-3-phosphate transporter 1 OS=Arabidopsis thaliana GN=At3g47420 PE=2 SV=1//0	PS3; putative glycerol-3-phosphate transporter 1; K13783 MFS transporter, OPA family, solute carrier family 37 (glycerol-3-phosphate transporter), member 1/2
Gh_D07G0440	10.5824	9.8283	55.6587	56.9801	5.65747	4.73246	20.6558	21.8322	3.08252	4.07268	30.3265	29.3574	sp|Q9LY05|EF106_ARATH Ethylene-responsive transcription factor ERF106 OS=Arabidopsis thaliana GN=ERF106 PE=2 SV=1//4.28878e-42	ethylene-responsive transcription factor ERF105
Gh_D07G0505	0.0838672	0.0981548	77.2926	86.2881	7.90818	7.62192	191.386	216.69	1.30571	2.3184	233.135	239.093	sp|Q9FYA2|WRK75_ARATH Probable WRKY transcription factor 75 OS=Arabidopsis thaliana GN=WRKY75 PE=2 SV=1//2.77824e-46	WRKY75; putative WRKY transcription factor 75
Gh_D07G0535	0.0239199	0.0559897	0.0244669	0.124926	0.170871	0.14738	8.13368	6.98005	0.372403	0.278414	62.4651	60.1399	sp|P17432|MASY_GOSHI Malate synthase, glyoxysomal OS=Gossypium hirsutum PE=2 SV=1//0	MLS; malate synthase; K01638 malate synthase [EC:2.3.3.9]
Gh_D07G0559	45.1576	47.1131	197.255	197.336	39.5424	40.7341	235.931	235.019	48.7598	49.3981	265.009	260.62	sp|O81970|C71A9_SOYBN Cytochrome P450 71A9 OS=Glycine max GN=CYP71A9 PE=2 SV=1//0	CYP71B20; cytochrome P450 71B20
Gh_D07G0563	35.0388	35.4287	14.3848	13.0089	50.741	49.3827	12.019	12.1722	45.7376	47.6845	14.7051	15.9852	sp|Q9SB67|NRT32_ARATH High-affinity nitrate transporter 3.2 OS=Arabidopsis thaliana GN=NRT3.2 PE=2 SV=1//3.16595e-60	WR3; high-affinity nitrate transporter 3.1
Gh_D07G0649	6.06064	4.98857	5.10927	5.56531	6.37518	5.53976	30.4827	28.99	7.05083	6.87982	61.1	58.1515	sp|O13737|YDR2_SCHPO Uncharacterized endoplasmic reticulum membrane protein C16E8.02 OS=Schizosaccharomyces pombe (strain 972 / ATCC 24843) GN=SPAC16E8.02 PE=4 SV=2//6.68171e-21	hypothetical protein
Gh_D07G0661	307.388	301.555	24.9381	23.8956	300.985	308.957	75.4031	70.4525	214.368	231.583	45.9924	45.6179	sp|P27521|CA4_ARATH Chlorophyll a-b binding protein 4, chloroplastic OS=Arabidopsis thaliana GN=LHCA4 PE=1 SV=1//1.39724e-160	LHCA4; chlorophyll a-b binding protein 4; K08910 light-harvesting complex I chlorophyll a/b binding protein 4
Gh_D07G0744	10.2215	10.0029	6.41535	6.71623	10.2923	11.6321	35.5207	34.4411	15.766	15.7449	135.418	134.368	sp|F4K5W8|SUS5_ARATH Sucrose synthase 5 OS=Arabidopsis thaliana GN=SUS5 PE=2 SV=1//0	SUS5; sucrose synthase 5; K00695 sucrose synthase [EC:2.4.1.13]
Gh_D07G0762	1.61958	2.52732	170.08	164.284	7.07023	6.37541	37.5756	32.3825	3.2219	4.0582	17.8936	20.9421	-//-	hypothetical protein
Gh_D07G0811	82.7228	81.9207	40.4603	45.8081	71.5012	72.0559	414.475	439.125	78.7194	78.8193	1075.98	1117.63	-//-	hypothetical protein
Gh_D07G0816	3.55339	3.3433	19.8125	15.356	8.36166	9.44443	54.0501	47.864	4.66439	6.18364	48.648	45.3517	-//-	--
Gh_D07G0841	5.68636	5.94385	48.8401	78.1668	28.8374	31.3586	232.01	213.644	3.10867	3.72612	85.1896	96.3499	sp|Q08507|ACCO3_PETHY 1-aminocyclopropane-1-carboxylate oxidase 3 OS=Petunia hybrida GN=ACO3 PE=3 SV=1//1.12731e-169	EFE; 1-aminocyclopropane-1-carboxylate oxidase; K05933 aminocyclopropanecarboxylate oxidase [EC:1.14.17.4]
Gh_D07G0910	18.9316	19.3217	290.576	294.777	31.5617	32.122	176.037	173.646	15.5364	16.8942	53.3186	59.3104	sp|Q9LSF8|C82G1_ARATH Cytochrome P450 82G1 OS=Arabidopsis thaliana GN=CYP82G1 PE=1 SV=1//0	CYP82G1; cytochrome P450, family 82, subfamily G, polypeptide 1; K17961 cytochrome P450, family 82, subfamily G, polypeptide 1 [EC:1.14.-.-]
Gh_D07G1030	11.4872	11.6221	19.9049	18.4293	10.3121	11.6267	566.299	564.099	12.339	13.2469	1008.06	1001.51	sp|P49078|ASNS1_ARATH Asparagine synthetase [glutamine-hydrolyzing] 1 OS=Arabidopsis thaliana GN=ASN1 PE=2 SV=2//0	ASN1; asparagine synthetase [glutamine-hydrolyzing]; K01953 asparagine synthase (glutamine-hydrolysing) [EC:6.3.5.4]
Gh_D07G1045	2.85625	2.57489	1.34235	1.49172	6.45195	6.30218	36.48	40.8293	4.56701	5.89652	85.5	85.015	sp|Q9FFC6|GDL78_ARATH GDSL esterase/lipase At5g22810 OS=Arabidopsis thaliana GN=At5g22810 PE=3 SV=3//2.25255e-168	GDSL esterase/lipase
Gh_D07G1047	106.346	105.98	48.103	44.5497	98.2056	97.628	21.7768	21.4157	80.9573	77.7449	24.6019	20.2142	sp|Q9SGE0|AXS2_ARATH UDP-D-apiose/UDP-D-xylose synthase 2 OS=Arabidopsis thaliana GN=AXS2 PE=2 SV=1//0	AXS2; UDP-D-apiose/UDP-D-xylose synthase 2; K12449 UDP-apiose/xylose synthase
Gh_D07G1058	13.5227	12.1684	10.1783	9.92742	11.5737	11.3974	28.37	28.6958	8.34183	9.83729	72.0368	67.4372	sp|Q9ZVI6|LOR8_ARATH Protein LURP-one-related 8 OS=Arabidopsis thaliana GN=At2g38640 PE=2 SV=1//8.93708e-62	hypothetical protein
Gh_D07G1256	0.361343	0.338321	89.5188	83.9415	2.78775	3.22825	72.1339	78.9067	0.787593	0.420583	22.0301	20.6217	sp|Q39265|ZFP6_ARATH Zinc finger protein 6 OS=Arabidopsis thaliana GN=ZFP6 PE=2 SV=1//9.65757e-14	ZFP6; zinc finger protein 6
Gh_D07G1281	65.7398	66.1466	35.571	34.5263	64.6447	65.183	12.1083	13.1807	55.4814	54.3528	7.79367	8.24577	sp|O22898|LACS1_ARATH Long chain acyl-CoA synthetase 1 OS=Arabidopsis thaliana GN=LACS1 PE=2 SV=1//0	LACS1; long chain acyl-CoA synthetase 1; K01897 long-chain acyl-CoA synthetase [EC:6.2.1.3]
Gh_D07G1285	51.8538	54.5247	10.978	8.73326	41.2914	42.8467	4.10573	3.86105	56.198	57.0213	1.16699	1.53287	sp|O22893|GOLS1_ARATH Galactinol synthase 1 OS=Arabidopsis thaliana GN=GOLS1 PE=1 SV=1//0	GolS1; galactinol synthase 1; K18819 inositol 3-alpha-galactosyltransferase [EC:2.4.1.123]
Gh_D07G1294	106.278	106.828	119.29	117.53	101.243	95.6632	293.187	289.845	78.1139	82.2303	426.529	409.372	sp|Q9AT56|METK1_ELAUM S-adenosylmethionine synthase 1 OS=Elaeagnus umbellata GN=SAMS1 PE=2 SV=1//0	SAM-2; S-adenosylmethionine synthase 2; K00789 S-adenosylmethionine synthetase [EC:2.5.1.6]
Gh_D07G1369	46.2052	44.8742	132.294	135.792	31.8356	32.2265	199.372	200.395	10.1653	11.5209	161.931	159.002	sp|Q9LS40|ASPG1_ARATH Protein ASPARTIC PROTEASE IN GUARD CELL 1 OS=Arabidopsis thaliana GN=ASPG1 PE=1 SV=1//2.84599e-115	aspartyl protease family protein
Gh_D07G1433	8.40401	10.9832	5.06222	4.24283	22.0125	19.202	91.2119	89.1255	26.2407	25.7451	242.427	246.745	sp|Q9M2E2|SDR1_ARATH (+)-neomenthol dehydrogenase OS=Arabidopsis thaliana GN=SDR1 PE=1 SV=1//2.81541e-99	(+)-neomenthol dehydrogenase; K15095 (+)-neomenthol dehydrogenase [EC:1.1.1.208]
Gh_D07G1446	14.45	18.7309	26.9112	24.7751	14.6405	17.8243	64.6082	66.3578	19.7184	17.6734	92.9281	87.588	sp|Q9LQ73|PX11C_ARATH Peroxisomal membrane protein 11C OS=Arabidopsis thaliana GN=PEX11C PE=1 SV=1//9.40407e-145	PEX11C; peroxin 11C
Gh_D07G1497	200.007	209.225	84.8462	82.0122	226.393	224.15	50.0177	47.1239	223.771	214.424	35.3961	32.6286	sp|O82268|LSH3_ARATH Protein LIGHT-DEPENDENT SHORT HYPOCOTYLS 3 OS=Arabidopsis thaliana GN=LSH3 PE=1 SV=1//1.48109e-79	LSH3; hypothetical protein
Gh_D07G1624	283.834	307.108	69.9915	74.6991	270.166	273.681	95.9758	99.8676	206.429	213.308	93.5906	85.4312	sp|Q9SUI4|PSAL_ARATH Photosystem I reaction center subunit XI, chloroplastic OS=Arabidopsis thaliana GN=PSAL PE=1 SV=2//9.81048e-102	PSAL; photosystem I subunit L; K02699 photosystem I subunit XI
Gh_D07G1649	78.7683	79.5054	20.4622	17.6741	77.644	85.1243	22.2003	18.5464	75.5261	73.491	11.4945	11.3991	sp|Q9SI09|XERIC_ARATH Probable E3 ubiquitin-protein ligase XERICO OS=Arabidopsis thaliana GN=XERICO PE=1 SV=1//1.23578e-49	XERICO; RING-H2 protein XERICO; K16285 RING/U-box domain-containing protein
Gh_D07G1653	11.5169	11.1689	8.27169	7.38601	17.2481	15.5263	32.6797	30.5458	17.7215	16.2265	84.146	86.3053	sp|P73627|Y1770_SYNY3 Uncharacterized protein sll1770 OS=Synechocystis sp. (strain PCC 6803 / Kazusa) GN=sll1770 PE=3 SV=1//0	ABC1 kinase
Gh_D07G1659	77.6882	119.318	7.36658	6.45555	87.4224	95.1201	20.2078	22.4814	48.269	46.7432	14.9028	13.7016	sp|P27518|CB21_GOSHI Chlorophyll a-b binding protein 151, chloroplastic OS=Gossypium hirsutum GN=CAB-151 PE=2 SV=2//0	LHCB2.1; photosystem II light harvesting complex protein 2.1; K08913 light-harvesting complex II chlorophyll a/b binding protein 2
Gh_D07G1663	160.126	166.902	10.5535	9.01643	151.931	159.714	39.9534	40.305	103.615	112.213	25.2088	21.4927	sp|P27518|CB21_GOSHI Chlorophyll a-b binding protein 151, chloroplastic OS=Gossypium hirsutum GN=CAB-151 PE=2 SV=2//0	LHCB2.1; photosystem II light harvesting complex protein 2.1; K08913 light-harvesting complex II chlorophyll a/b binding protein 2
Gh_D07G1737	65.9639	66.5504	56.4472	57.3392	70.0363	69.0972	22.5733	22.7191	78.1788	82.0276	16.5366	14.8953	sp|P38355|YB8B_YEAST Uncharacterized transporter YBR287W OS=Saccharomyces cerevisiae (strain ATCC 204508 / S288c) GN=YBR287W PE=1 SV=1//1.92437e-08	auxin efflux carrier family protein
Gh_D07G1759	703.231	715.114	175.044	164.793	558.252	572.489	161.648	170.52	468.244	444.172	132.451	138.143	sp|P31333|RBS_GOSHI Ribulose bisphosphate carboxylase small chain, chloroplastic OS=Gossypium hirsutum GN=RBCS PE=3 SV=2//2.56824e-122	ribulose bisphosphate carboxylase small chain 1B; K01602 ribulose-bisphosphate carboxylase small chain [EC:4.1.1.39]
Gh_D07G1829	73.5825	76.0299	29.1116	30.5791	64.5031	62.5006	27.012	28.2141	72.4994	71.3461	16.6704	16.5872	sp|Q2QYH7|C14C2_ORYSJ Cytochrome P450 714C2 OS=Oryza sativa subsp. japonica GN=CYP714C2 PE=2 SV=1//4.66584e-179	CYP714A1; cytochrome P450, family 714, subfamily A, polypeptide 1
Gh_D07G1914	28.8492	27.672	88.4369	92.0607	34.4104	35.8766	570.676	568.848	30.2178	29.3944	1179.49	1192.25	-//-	--
Gh_D07G2060	1.68591	2.78559	9.7382	14.5023	4.25058	5.19381	150.403	159.286	6.4847	5.7715	211.473	217.389	sp|Q9FQA3|GST23_MAIZE Glutathione transferase GST 23 OS=Zea mays PE=2 SV=1//6.46102e-23	GSTU8; glutathione S-transferase TAU 8; K00799 glutathione S-transferase [EC:2.5.1.18]
Gh_D07G2099	3.71216	4.02596	22.9089	24.2988	18.2442	16.7729	76.1525	77.512	9.36258	8.46145	111.076	113.378	sp|P55217|CGS1_ARATH Cystathionine gamma-synthase 1, chloroplastic OS=Arabidopsis thaliana GN=CGS1 PE=1 SV=3//1.55135e-15	MTO1; cystathionine gamma-synthase; K01739 cystathionine gamma-synthase [EC:2.5.1.48]
Gh_D07G2125	355.095	350.101	196.546	204.566	431.167	425.414	93.5236	90.2526	367.405	364.836	129.878	127.862	sp|P13089|AUX28_SOYBN Auxin-induced protein AUX28 OS=Glycine max GN=AUX28 PE=2 SV=1//5.10541e-91	IAA14; auxin-responsive protein IAA14; K14484 auxin-responsive protein IAA
Gh_D07G2129	191.151	202.188	34.6362	31.6581	156.333	155.511	52.9691	58.4534	80.8676	91.8423	45.6644	48.1003	sp|Q41387|PSBW_SPIOL Photosystem II reaction center W protein, chloroplastic OS=Spinacia oleracea GN=psbW PE=1 SV=1//8.17244e-28	PSBW; photosystem II reaction center W protein; K02721 photosystem II PsbW protein
Gh_D07G2172	62.7238	60.3727	38.5463	37.6912	53.9742	52.7791	14.8887	16.2524	62.8712	64.5521	4.37258	5.90026	sp|Q9CXF4|TBC15_MOUSE TBC1 domain family member 15 OS=Mus musculus GN=Tbc1d15 PE=1 SV=1//2.10475e-40	RabGAP/TBC domain-containing protein
Gh_D07G2232	34.4396	32.1615	72.0248	77.6927	34.1063	34.2494	217.709	218.704	35.4135	32.6851	202.83	200.393	sp|Q8S528|AL2B7_ARATH Aldehyde dehydrogenase family 2 member B7, mitochondrial OS=Arabidopsis thaliana GN=ALDH2B7 PE=2 SV=2//0	ALDH2B7; aldehyde dehydrogenase 2B7; K00128 aldehyde dehydrogenase (NAD+) [EC:1.2.1.3]
Gh_D07G2284	0.401571	0.352487	9.27623	10.6262	2.15146	1.6495	100.422	96.4312	0.833596	1.60671	104.391	103.983	sp|Q93Z25|PLY22_ARATH Probable pectate lyase 22 OS=Arabidopsis thaliana GN=At5g63180 PE=2 SV=1//0	putative pectate lyase 22; K01728 pectate lyase [EC:4.2.2.2]
Gh_D07G2359	53.7742	54.0007	7.6022	6.60399	46.3173	52.1128	8.30485	6.95125	43.2474	41.6876	6.49269	5.9258	sp|Q9LPW0|G3PA2_ARATH Glyceraldehyde-3-phosphate dehydrogenase GAPA2, chloroplastic OS=Arabidopsis thaliana GN=GAPA2 PE=2 SV=1//0	GAPA; glyceraldehyde-3-phosphate dehydrogenase A subunit; K05298 glyceraldehyde-3-phosphate dehydrogenase (NADP+) (phosphorylating) [EC:1.2.1.13]
Gh_D07G2369	45.9164	45.3819	5.98494	5.59375	55.8243	51.4798	16.0276	21.2221	60.5239	66.2279	16.1232	15.5185	sp|O81208|HLIP_ARATH High-light-induced protein, chloroplastic OS=Arabidopsis thaliana GN=HLIP PE=1 SV=1//8.23256e-28	OHP; one helix protein
Gh_D07G2372	0.0776371	0.0302878	15.0884	13.7861	0.77644	0.996571	151.237	150.594	0.644647	1.16722	206.914	211.191	sp|Q9LTS3|CKX3_ARATH Cytokinin dehydrogenase 3 OS=Arabidopsis thaliana GN=CKX3 PE=1 SV=1//0	CKX3; cytokinin dehydrogenase 3; K00279 cytokinin dehydrogenase [EC:1.5.99.12]
Gh_D08G0053	37.1016	34.2485	16.1689	15.1467	42.3682	37.8314	5.2361	4.12986	53.4914	52.6497	8.53363	7.73041	-//-	--
Gh_D08G0064	54.2301	54.5858	35.6172	34.6467	50.1209	47.2107	20.4878	19.3725	62.6005	63.812	4.75182	4.26647	sp|Q93Z81|CAX3_ARATH Vacuolar cation/proton exchanger 3 OS=Arabidopsis thaliana GN=CAX3 PE=1 SV=1//2.32854e-159	CAX3; vacuolar cation/proton exchanger 3; K07300 Ca2+:H+ antiporter
Gh_D08G0086	1.38074	1.71292	0.847392	0.807649	4.14259	3.23278	38.7744	41.8694	3.35344	2.73208	50.7485	49.821	sp|Q93ZB9|FACR3_ARATH Fatty acyl-CoA reductase 3 OS=Arabidopsis thaliana GN=FAR3 PE=2 SV=1//0	CER4; fatty acyl-CoA reductase CER4; K13356 fatty acyl-CoA reductase [EC:1.2.1.-]
Gh_D08G0133	9.78227	9.96468	6.67067	5.86584	19.1522	17.5795	66.5176	62.3334	12.9735	14.2325	53.1183	60.2674	-//-	putative copper transport protein
Gh_D08G0269	141.274	143.819	29.4763	27.7503	144.841	145.896	42.8528	40.6147	113.779	113.568	40.5749	38.3489	sp|Q9FHH8|COL5_ARATH Zinc finger protein CONSTANS-LIKE 5 OS=Arabidopsis thaliana GN=COL5 PE=2 SV=2//7.42216e-98	COL5; zinc finger protein CONSTANS-LIKE 5
Gh_D08G0272	27.8015	28.6333	13.8972	13.838	12.8486	12.0652	91.4572	86.3009	10.7644	12.17	180.728	181.964	sp|Q38857|XTH22_ARATH Xyloglucan endotransglucosylase/hydrolase protein 22 OS=Arabidopsis thaliana GN=XTH22 PE=1 SV=1//8.79431e-146	TCH4; xyloglucan endotransglucosylase/hydrolase protein 22; K14504 xyloglucan:xyloglucosyl transferase TCH4 [EC:2.4.1.207]
Gh_D08G0384	250.205	258.348	21.5485	25.194	183.641	190.233	24.277	26.1713	123.35	118.16	18.6142	18.4681	-//-	hypothetical protein
Gh_D08G0407	24.1538	29.152	56.361	70.1693	32.3517	29.4542	125.892	116.248	44.2635	34.4099	191.378	167.74	-//-	CPuORF9; conserved peptide upstream open reading frame 9
Gh_D08G0408	13.4396	13.9672	30.3485	29.2269	18.047	18.3827	65.2326	65.2295	20.4665	18.2715	92.1078	88.9912	sp|Q96471|DCAM_IPONI S-adenosylmethionine decarboxylase proenzyme OS=Ipomoea nil GN=SAMDC PE=3 SV=1//3.41963e-175	SAMDC; conserved peptide upstream open reading frame 9; K01611 S-adenosylmethionine decarboxylase [EC:4.1.1.50]
Gh_D08G0428	7.74202	7.72846	21.7387	19.7413	8.31383	8.26208	51.881	49.7429	8.82338	9.2395	58.5788	59.9187	sp|Q8H191|PAO4_ARATH Probable polyamine oxidase 4 OS=Arabidopsis thaliana GN=PAO4 PE=1 SV=1//0	PAO4; polyamine oxidase 4; K17839 polyamine oxidase [EC:1.5.3.17 1.5.3.-]
Gh_D08G0588	0.58816	0.516269	1.56419	1.78162	1.72262	1.49486	40.3416	39.0817	1.32775	1.24081	95.8787	100.273	sp|P35336|PGLR_ACTDE Polygalacturonase OS=Actinidia deliciosa PE=2 SV=1//0	QRT2; polygalacturonase QRT2
Gh_D08G0593	0.780833	0.548313	0.319476	0.163121	0.669345	0.240552	36.7479	33.0389	0.486264	0.454423	53.0458	50.5172	-//-	B12D protein
Gh_D08G0624	4.57972	3.39461	5.07483	3.50802	9.81455	11.287	790.285	814.372	8.79373	12.1047	1120.62	1103.67	sp|Q96316|BCB3_ARATH Uclacyanin-3 OS=Arabidopsis thaliana GN=UCC3 PE=2 SV=1//2.89414e-32	UCC3; uclacyanin 3
Gh_D08G0680	52.5494	51.2514	10.8728	9.61741	70.2111	69.8176	4.01653	4.41429	53.1434	54.5101	1.08662	1.57495	sp|Q9LUH8|HFA6B_ARATH Heat stress transcription factor A-6b OS=Arabidopsis thaliana GN=HSFA6b PE=2 SV=1//8.49032e-118	HSFA6B; heat stress transcription factor A-6b; K09419 heat shock transcription factor, other eukaryote
Gh_D08G0690	12.7247	12.2531	21.4554	20.6266	13.3598	14.1497	32.9042	34.3765	14.8724	15.4991	60.3109	61.7709	sp|Q42777|MCCA_SOYBN Methylcrotonoyl-CoA carboxylase subunit alpha, mitochondrial OS=Glycine max GN=MCCA PE=1 SV=2//0	MCCA; methylcrotonoyl-CoA carboxylase subunit alpha; K01968 3-methylcrotonyl-CoA carboxylase alpha subunit [EC:6.4.1.4]
Gh_D08G0702	81.8455	83.9393	14.4317	10.5072	73.6311	76.1658	36.0615	40.425	49.1185	44.1915	34.419	36.8483	sp|P32869|PSAD_CUCSA Photosystem I reaction center subunit II, chloroplastic OS=Cucumis sativus GN=psaD PE=1 SV=1//4.00289e-108	PSAD-2; photosystem I reaction center subunit D-2; K02692 photosystem I subunit II
Gh_D08G0725	0.720021	0.439661	4.93127	4.28362	8.14009	10.6569	1211.75	1278.35	4.48394	8.06181	1945.77	1864.63	sp|Q8RVH5|7SBG2_SOYBN Basic 7S globulin 2 OS=Glycine max PE=1 SV=1//2.43742e-83	aspartyl protease-like protein
Gh_D08G0810	42.7974	42.4029	423.518	430.359	78.6145	78.48	673.228	694.23	46.3592	46.6181	587.72	569.771	sp|P32292|ARG2_VIGRR Indole-3-acetic acid-induced protein ARG2 OS=Vigna radiata var. radiata GN=ARG2 PE=2 SV=1//5.83993e-21	late embryogenesis abundant 3-like protein
Gh_D08G0811	83.4022	81.8669	182.453	181.399	92.4424	97.8021	417.59	412.823	91.1023	100.011	419.047	436.74	sp|P32292|ARG2_VIGRR Indole-3-acetic acid-induced protein ARG2 OS=Vigna radiata var. radiata GN=ARG2 PE=2 SV=1//1.03852e-16	late embryogenesis abundant 3-like protein
Gh_D08G0832	5.31978	4.16563	99.8643	106.656	13.1229	17.5088	354.641	348.025	3.4559	3.45233	119.888	132.157	sp|Q9LEH3|PER15_IPOBA Peroxidase 15 OS=Ipomoea batatas GN=pod PE=1 SV=1//5.05189e-141	PA2; peroxidase 53; K00430 peroxidase [EC:1.11.1.7]
Gh_D08G0875	278.66	273.936	17.3142	15.7018	283.4	283.737	60.5311	61.5918	296.329	290.635	52.7975	49.467	sp|Q940M4|OCT7_ARATH Organic cation/carnitine transporter 7 OS=Arabidopsis thaliana GN=OCT7 PE=2 SV=1//1.88554e-154	nicotinate transporter
Gh_D08G0947	103.719	110.788	18.6205	18.8293	65.8451	73.5899	18.1403	15.7637	44.3787	42.3771	8.37869	9.45838	-//-	--
Gh_D08G0948	104.131	107.219	2.28312	1.01368	71.4047	80.8717	4.51704	5.54581	72.9761	67.9151	1.40873	1.9142	-//-	--
Gh_D08G0970	18.412	17.3815	53.6561	51.8236	15.6403	14.7939	41.937	40.2543	21.2011	20.1309	86.5961	83.7846	sp|Q8RX87|RFS6_ARATH Probable galactinol--sucrose galactosyltransferase 6 OS=Arabidopsis thaliana GN=RFS6 PE=2 SV=2//0	DIN10; putative galactinol--sucrose galactosyltransferase 6; K06617 raffinose synthase [EC:2.4.1.82]
Gh_D08G1076	14.6479	15.6526	14.9829	14.7829	20.6242	16.786	37.5113	38.8895	20.3813	20.1792	136.514	144.695	sp|P93788|REMO_SOLTU Remorin OS=Solanum tuberosum PE=1 SV=1//2.66435e-40	Remorin family protein
Gh_D08G1112	0.641422	0.341225	5.18909	3.89811	0.749781	1.70657	114.52	119.748	1.6341	1.35742	285.252	300.269	sp|P46897|ATHB7_ARATH Homeobox-leucine zipper protein ATHB-7 OS=Arabidopsis thaliana GN=ATHB-7 PE=2 SV=2//1.1162e-41	HB-12; homeobox-leucine zipper protein ATHB-12; K09338 homeobox-leucine zipper protein
Gh_D08G1114	7.34677	5.53593	4.73535	4.41515	5.89519	4.03058	35.9133	33.7731	5.95403	4.53918	71.5841	74.5071	sp|Q9ZUZ3|SAU32_ARATH Auxin-responsive protein SAUR32 OS=Arabidopsis thaliana GN=SAUR32 PE=2 SV=1//3.42181e-32	SAUR-like auxin-responsive protein; K14488 SAUR family protein
Gh_D08G1132	0.769047	0.750051	0.327765	0.468589	4.57806	3.35638	37.5355	36.5454	2.8935	1.95809	58.7944	59.0752	sp|Q9SJ52|YLS9_ARATH Protein YLS9 OS=Arabidopsis thaliana GN=YLS9 PE=2 SV=1//3.17918e-14	late embryogenesis abundant hydroxyproline-rich glycoprotein
Gh_D08G1133	18.6915	19.6646	13.6505	13.5198	12.2324	11.6404	219.838	217.148	7.82267	6.78407	286.788	284.056	sp|Q05965|FL3H_MATIN Naringenin,2-oxoglutarate 3-dioxygenase (Fragment) OS=Matthiola incana GN=FHT PE=2 SV=1//5.41826e-70	DMR6; putative 2OG-Fe(II) oxygenase
Gh_D08G1135	13.4009	14.8149	7.51817	6.47538	14.4257	16.9254	48.6672	45.7219	13.5237	12.6382	104.969	99.336	sp|P46484|COMT1_EUCGU Caffeic acid 3-O-methyltransferase OS=Eucalyptus gunnii GN=OMT PE=2 SV=1//0	OMT1; caffeic acid/5-hydroxyferulic acid O-methyltransferase; K13066 caffeic acid 3-O-methyltransferase [EC:2.1.1.68]
Gh_D08G1149	474.209	498.517	133.627	132.897	541.3	584.234	68.6201	64.9176	499.595	513.687	66.686	64.1736	sp|Q9SV84|NIP51_ARATH Probable aquaporin NIP5-1 OS=Arabidopsis thaliana GN=NIP5-1 PE=2 SV=1//2.41705e-156	NIP5;1; putative aquaporin NIP5-1; K09874 aquaporin NIP
Gh_D08G1167	475.46	462.096	288.197	284.04	481.711	491.499	140.732	136.38	506.099	502.351	110.573	108.572	sp|Q43784|SSG1_MANES Granule-bound starch synthase 1, chloroplastic/amyloplastic OS=Manihot esculenta GN=WAXY PE=2 SV=1//0	granule-bound starch synthase 1; K13679 granule-bound starch synthase [EC:2.4.1.242]
Gh_D08G1175	1.11269	1.43932	80.9573	84.354	1.7152	1.53352	14.4619	14.1697	0.319111	0.639032	5.65312	6.16063	sp|O23090|BH014_ARATH Transcription factor bHLH14 OS=Arabidopsis thaliana GN=BHLH14 PE=2 SV=1//3.75461e-62	transcription factor bHLH14
Gh_D08G1262	2.87515	2.2763	45.2669	46.1078	1.69141	2.21437	91.8039	88.972	0.482733	1.1073	42.9632	42.0329	sp|P31531|1A1C_SOYBN 1-aminocyclopropane-1-carboxylate synthase OS=Glycine max GN=ACS1 PE=2 SV=1//0	ACS6; 1-aminocyclopropane-1-carboxylate synthase 6; K01762 1-aminocyclopropane-1-carboxylate synthase [EC:4.4.1.14]
Gh_D08G1273	80.6207	81.7394	22.5112	21.4632	153.202	172.094	4.35528	4.77835	255.753	266.288	2.2819	2.21477	sp|Q8LGD1|SP1L5_ARATH Protein SPIRAL1-like 5 OS=Arabidopsis thaliana GN=SP1L5 PE=2 SV=1//2.86824e-16	SP1L5; protein SPIRAL1-like5; K18635 protein SPIRAL1 and related proteins
Gh_D08G1308	41.1712	42.8847	3.93053	5.01721	73.5265	82.4436	16.6791	21.1916	71.3629	76.6735	6.37484	7.75991	sp|P32292|ARG2_VIGRR Indole-3-acetic acid-induced protein ARG2 OS=Vigna radiata var. radiata GN=ARG2 PE=2 SV=1//7.46356e-21	late embryogenesis abundant 3-like protein
Gh_D08G1310	18.7161	19.8493	19.4278	22.301	15.3835	14.8062	46.4849	42.2538	14.2456	17.4141	89.018	82.5839	sp|P42736|RAP23_ARATH Ethylene-responsive transcription factor RAP2-3 OS=Arabidopsis thaliana GN=RAP2-3 PE=1 SV=2//1.22616e-32	EBP; ethylene-responsive transcription factor RAP2-3; K09286 EREBP-like factor
Gh_D08G1343	220.861	219.39	69.2918	72.4463	255.383	266.034	18.0822	17.6747	421.6	419.677	15.5295	15.4171	sp|Q9M1P7|BOR2_ARATH Probable boron transporter 2 OS=Arabidopsis thaliana GN=BOR2 PE=2 SV=1//0	putative boron transporter 2
Gh_D08G1348	55.0356	54.9677	54.3544	56.2979	51.3357	50.036	200.586	201.588	42.305	41.8928	444.8	437.758	sp|Q9AT55|METK2_ELAUM S-adenosylmethionine synthase 2 OS=Elaeagnus umbellata GN=SAMS2 PE=2 SV=1//0	SAM1; S-adenosylmethionine synthetase 1; K00789 S-adenosylmethionine synthetase [EC:2.5.1.6]
Gh_D08G1390	0.080872	0.0946493	0	0.0844735	0.231083	0.124571	14.4294	15.6345	0.503631	0.235326	50.5967	52.0023	sp|Q9SK08|LBD11_ARATH LOB domain-containing protein 11 OS=Arabidopsis thaliana GN=LBD11 PE=2 SV=2//1.49639e-41	LBD11; LOB domain-containing protein 11
Gh_D08G1510	37.6592	38.9523	42.0648	39.622	42.7302	36.7996	89.7177	85.369	31.6577	35.5548	137.393	144.485	sp|Q8VYK7|ATG8F_ARATH Autophagy-related protein 8f OS=Arabidopsis thaliana GN=ATG8F PE=2 SV=1//1.72624e-60	ATG8F; autophagy-related protein 8f; K08341 GABA(A) receptor-associated protein
Gh_D08G1568	12.6315	12.8021	9.59042	8.93206	10.9148	11.1661	18.4642	23.75	9.0557	8.3364	54.6928	57.6501	sp|Q9LMM6|BPS1_ARATH Protein BPS1, chloroplastic OS=Arabidopsis thaliana GN=BPS1 PE=2 SV=1//3.76303e-09	BPS1; protein BPS1
Gh_D08G1585	31.876	29.5597	21.024	23.6526	5.97261	10.1957	63.2837	74.9729	3.25423	4.05485	111.759	103.988	-//-	hypothetical protein
Gh_D08G1592	271.986	280.519	28.3189	26.5087	179.46	188.747	37.1212	40.9869	107.359	110.212	29.5832	28.3157	sp|P31336|PST2_GOSHI Photosystem II 5 kDa protein, chloroplastic OS=Gossypium hirsutum GN=PSBT PE=4 SV=1//7.14065e-55	photosystem II 5 kD protein
Gh_D08G1682	2.66326	3.25249	5.3299	3.99137	6.28651	5.82654	19.0135	20.0861	5.10784	5.72805	51.4345	50.6537	sp|Q38908|XTH30_ARATH Probable xyloglucan endotransglucosylase/hydrolase protein 30 OS=Arabidopsis thaliana GN=XTH30 PE=2 SV=2//1.44061e-161	XTH30; probable xyloglucan endotransglucosylase/hydrolase 30; K08235 xyloglucan:xyloglucosyl transferase [EC:2.4.1.207]
Gh_D08G1728	30.4111	31.1131	8.24569	9.86312	40.0837	41.0537	9.01736	9.27842	56.0541	55.0522	12.918	11.9106	sp|Q9LQL2|PTR14_ARATH Protein NRT1/ PTR FAMILY 7.3 OS=Arabidopsis thaliana GN=NPF7.3 PE=1 SV=2//0	NRT1.5; nitrate transporter 1.5
Gh_D08G1732	49.3779	48.0066	13.8972	13.6501	56.7517	57.8597	7.03768	6.90718	63.0203	65.5875	6.5845	5.65231	sp|Q9FUR2|IP5P2_ARATH Type I inositol polyphosphate 5-phosphatase 2 OS=Arabidopsis thaliana GN=IP5P2 PE=1 SV=2//0	5PTASE2; Type I inositol-1,4,5-trisphosphate 5-phosphatase 2
Gh_D08G1737	66.404	67.1821	2.08458	2.12873	60.0528	61.6068	13.0649	13.2156	56.4507	50.0362	2.83506	2.67987	sp|P27880|HSP12_MEDSA 18.2 kDa class I heat shock protein OS=Medicago sativa GN=HSP18.2 PE=2 SV=1//1.25226e-60	HSP20-like chaperone; K13993 HSP20 family protein
Gh_D08G1739	7.13687	8.10522	178.285	185.981	17.4472	15.2278	126.108	127.849	9.79434	9.46065	137.288	152.868	sp|Q850K7|EXLB1_ORYSJ Expansin-like B1 OS=Oryza sativa subsp. japonica GN=EXLB1 PE=2 SV=2//2.09453e-110	EXLB1; expansin-like B1
Gh_D08G1753	15.9793	16.708	16.0544	16.0131	17.4409	17.3671	20.0308	22.2889	11.5549	13.1586	64.1706	62.6104	sp|Q9FHE4|BRG1_ARATH BOI-related E3 ubiquitin-protein ligase 1 OS=Arabidopsis thaliana GN=BRG1 PE=1 SV=1//1.58238e-14	SBP (S-ribonuclease binding protein) family protein; K19042 E3 ubiquitin-protein ligase BOI and related proteins [EC:6.3.2.19]
Gh_D08G1777	0.433036	0.380105	181.661	199.417	73.9319	85.4629	1513.71	1511.83	6.48901	9.21428	2064.46	2032.51	sp|O23547|EXLB1_ARATH Expansin-like B1 OS=Arabidopsis thaliana GN=EXLB1 PE=2 SV=2//3.77847e-105	EXLB1; expansin-like B1
Gh_D08G1788	446.689	466.979	167.394	167.369	286.156	273.819	65.7319	74.1776	200.88	193.21	43.1343	51.177	-//-	--
Gh_D08G1846	85.6675	90.187	11.0329	9.74992	47.268	52.0803	13.6776	18.7893	55.2225	48.1358	5.57038	6.81902	sp|Q39176|ERLI1_ARATH Lipid transfer protein EARLI 1 OS=Arabidopsis thaliana GN=EARLI1 PE=1 SV=1//7.28035e-33	protease inhibitor/seed storage/lipid transfer protein (LTP) family protein
Gh_D08G1862	0.200786	0.469983	0.479215	0.419454	1.24307	0.515468	24.9216	29.1328	1.14619	1.16852	81.2203	91.7054	sp|P17407|21KD_DAUCA 21 kDa protein OS=Daucus carota PE=2 SV=1//4.09938e-43	plant invertase/pectin methylesterase inhibitor superfamily protein
Gh_D08G1863	111.514	112.537	75.0585	73.3573	159.695	160.044	52.8686	54.9052	181.993	171.604	25.4387	26.9282	sp|P17407|21KD_DAUCA 21 kDa protein OS=Daucus carota PE=2 SV=1//1.19114e-50	plant invertase/pectin methylesterase inhibitor superfamily protein
Gh_D08G1936	29.2573	30.1307	26.4126	26.8107	23.988	22.4144	43.766	44.5368	22.7149	22.3506	90.7107	93.0343	sp|Q42605|UGE1_ARATH Bifunctional UDP-glucose 4-epimerase and UDP-xylose 4-epimerase 1 OS=Arabidopsis thaliana GN=UGE1 PE=1 SV=2//0	UGE1; bifunctional UDP-glucose 4-epimerase and UDP-xylose 4-epimerase 1; K01784 UDP-glucose 4-epimerase [EC:5.1.3.2]
Gh_D08G2130	81.0021	86.5485	28.9274	26.4163	74.9539	78.5368	5.48946	5.88056	97.4279	98.1386	1.71497	1.74774	sp|Q9SJL9|XTH32_ARATH Probable xyloglucan endotransglucosylase/hydrolase protein 32 OS=Arabidopsis thaliana GN=XTH32 PE=2 SV=1//1.04527e-134	XTR8; xyloglucan endotransglucosylase/hydrolase; K08235 xyloglucan:xyloglucosyl transferase [EC:2.4.1.207]
Gh_D08G2157	97.5376	97.615	93.2058	95.3549	95.2576	98.2453	43.6988	43.542	100.278	107.988	21.67	20.5126	sp|Q9S9N9|CCR1_ARATH Cinnamoyl-CoA reductase 1 OS=Arabidopsis thaliana GN=CCR1 PE=1 SV=1//2.99618e-89	putative cinnamoyl-CoA reductase
Gh_D08G2169	75.9893	79.3297	53.2599	53.447	71.7813	74.7704	22.9365	21.8738	93.6864	86.7144	6.71933	5.42884	sp|P42211|ASPRX_ORYSJ Aspartic proteinase OS=Oryza sativa subsp. japonica GN=RAP PE=2 SV=2//0	APA1; aspartic proteinase A1; K08245 phytepsin [EC:3.4.23.40]
Gh_D08G2174	325.197	332.707	97.2806	100.76	317.998	323.891	33.8926	39.841	189.626	187.906	25.0587	23.751	-//-	hypothetical protein
Gh_D08G2193	18.6814	17.1564	88.6862	79.454	23.1144	20.7903	88.0625	85.4229	29.363	27.3102	65.0053	54.0676	sp|Q0III6|DNJB6_BOVIN DnaJ homolog subfamily B member 6 OS=Bos taurus GN=DNAJB6 PE=2 SV=1//2.52287e-17	chaperone DnaJ-domain containing protein
Gh_D08G2208	76.9107	74.484	40.3101	46.8902	68.9033	68.0466	18.799	17.1957	86.0943	85.1963	4.15203	3.65675	sp|Q9M015|Y5161_ARATH Uncharacterized protein At5g01610 OS=Arabidopsis thaliana GN=At5g01610 PE=1 SV=1//5.82004e-11	hypothetical protein
Gh_D08G2211	22.8253	20.3534	13.2302	12.375	7.14324	5.85984	36.8189	34.4926	4.39972	5.85115	135.531	133.922	sp|Q8L9P8|RLF33_ARATH Protein RALF-like 33 OS=Arabidopsis thaliana GN=RALFL33 PE=2 SV=1//1.22649e-29	RALFL33; protein ralf-like 33
Gh_D08G2214	89.1095	85.8509	58.4271	57.0993	78.5097	73.0515	25.8958	22.3749	76.6157	77.5383	13.4259	14.9301	sp|Q3E6S8|DGP14_ARATH Putative protease Do-like 14 OS=Arabidopsis thaliana GN=DEGP14 PE=3 SV=2//1.91571e-175	Trypsin family protein with PDZ domain; K01362 [EC:3.4.21.-]
Gh_D08G2254	19.0605	18.9891	82.6986	81.4883	19.0734	15.5898	25.5602	26.6705	19.8649	19.2517	24.5812	23.7693	sp|Q940G6|GID1C_ARATH Gibberellin receptor GID1C OS=Arabidopsis thaliana GN=GID1C PE=1 SV=1//0	GID1C; gibberellin receptor GID1C; K14493 gibberellin receptor GID1 [EC:3.-.-.-]
Gh_D08G2275	234.25	227.297	135.102	139.318	181.495	199.51	87.2723	82.5096	236.829	227.98	27.3599	29.0971	sp|A3C4S4|GME1_ORYSJ GDP-mannose 3,5-epimerase 1 OS=Oryza sativa subsp. japonica GN=GME-1 PE=1 SV=1//0	GME; GDP-mannose 3,5-epimerase; K10046 GDP-D-mannose 3', 5'-epimerase [EC:5.1.3.18 5.1.3.-]
Gh_D08G2430	7.90689	8.47189	24.9467	23.2648	15.5924	15.2671	81.928	77.7226	12.6568	12.4761	78.4037	77.321	sp|Q9CXS4|CENPV_MOUSE Centromere protein V OS=Mus musculus GN=Cenpv PE=2 SV=2//3.03817e-35	carbon-sulfur lyase
Gh_D08G2441	13.8381	13.8725	60.879	67.8916	13.6196	15.4161	152.277	156.663	6.70264	6.91452	179.366	182.592	sp|Q00874|DR100_ARATH DNA-damage-repair/toleration protein DRT100 OS=Arabidopsis thaliana GN=DRT100 PE=2 SV=2//7.44177e-47	leucine-rich repeat (LRR) family protein
Gh_D08G2456	1.11085	0.650044	1.22366	1.02643	2.25851	2.3034	43.0871	44.8311	2.79372	3.17024	67.9732	72.1375	sp|P20024|MYB1_MAIZE Myb-related protein Zm1 OS=Zea mays PE=2 SV=1//1.20091e-63	MYB63; myb domain protein 63; K09422 myb proto-oncogene protein, plant
Gh_D08G2557	4.71428	5.00336	68.5277	64.6877	7.61379	7.57738	21.39	22.8922	5.3793	6.0921	19.6371	19.329	sp|O04719|P2C77_ARATH Protein phosphatase 2C 77 OS=Arabidopsis thaliana GN=ABI2 PE=1 SV=1//2.29075e-142	ABI2; protein phosphatase 2C 77; K14497 protein phosphatase 2C [EC:3.1.3.16]
Gh_D08G2582	55.0826	62.4548	9.46016	9.23305	62.4426	64.1708	4.97359	4.77671	59.2524	57.2778	4.87113	2.69064	sp|Q8L9S3|GRXC6_ARATH Glutaredoxin-C6 OS=Arabidopsis thaliana GN=GRXC6 PE=2 SV=2//4.44714e-48	glutaredoxin-C6
Gh_D08G2646	79.0447	76.2033	16.3836	17.3427	77.923	78.3295	4.68621	5.56806	45.684	45.9765	2.83545	3.22498	sp|Q8H1Z0|CER3_ARATH Protein ECERIFERUM 3 OS=Arabidopsis thaliana GN=CER3 PE=1 SV=1//0	CER3; protein ECERIFERUM 3
Gh_D09G0035	19.9021	18.572	121.926	125.506	24.4912	25.833	95.3108	99.4393	19.3347	17.2965	74.0351	76.2787	sp|Q4UKR8|HSPC2_RICFE Small heat shock protein C2 OS=Rickettsia felis (strain ATCC VR-1525 / URRWXCal2) GN=hspC2 PE=3 SV=1//9.63751e-14	ACD32.1; alpha-crystallin domain 32.1
Gh_D09G0058	0.142118	0.266127	0.436105	0.415652	0.406088	0.788083	35.2061	34.3867	0.929293	0.744378	116.394	118.819	sp|Q38967|AAP2_ARATH Amino acid permease 2 OS=Arabidopsis thaliana GN=AAP2 PE=1 SV=1//0	AAP2; amino acid permease 2
Gh_D09G0097	102.484	101.039	102.883	105.076	99.676	97.6367	39.2062	36.304	105.721	106.67	24.8167	23.9318	sp|Q9LIB2|PHS1_ARATH Alpha-glucan phosphorylase 1 OS=Arabidopsis thaliana GN=PHS1 PE=2 SV=1//0	alpha-glucan phosphorylase 1; K00688 starch phosphorylase [EC:2.4.1.1]
Gh_D09G0331	18.045	17.4449	83.7342	81.8701	25.027	27.7956	117.882	111.434	23.699	22.9148	104.125	104.454	sp|P37830|G6PD_SOLTU Glucose-6-phosphate 1-dehydrogenase, cytoplasmic isoform OS=Solanum tuberosum GN=G6PDH PE=2 SV=1//0	G6PD6; glucose-6-phosphate dehydrogenase 6; K00036 glucose-6-phosphate 1-dehydrogenase [EC:1.1.1.49]
Gh_D09G0390	57.9391	58.3478	25.44	25.2164	60.4789	61.0544	15.9693	15.9733	50.0842	51.869	10.9205	10.7047	sp|Q6EU39|MADS6_ORYSJ MADS-box transcription factor 6 OS=Oryza sativa subsp. japonica GN=MADS6 PE=1 SV=1//2.1604e-75	AGL6; agamous-like MADS-box protein AGL6; K09264 MADS-box transcription factor, plant
Gh_D09G0472	0.664557	0.446498	2.59314	2.90515	1.51209	1.42174	53.7967	52.5959	0.249078	0.393915	52.1279	51.8336	sp|H2DH18|C7A12_PANGI Cytochrome P450 CYP736A12 OS=Panax ginseng PE=2 SV=1//2.84833e-159	TT7; Flavonoid 3'-monooxygenase; K05280 flavonoid 3'-monooxygenase [EC:1.14.13.21]
Gh_D09G0498	6.42462	7.02606	11.204	10.2311	10.0817	12.3297	112.751	119.094	11.806	10.42	197.833	202.064	sp|Q7XTV7|HIP1_ORYSJ Probable E3 ubiquitin-protein ligase HIP1 OS=Oryza sativa subsp. japonica GN=HIP1 PE=1 SV=2//3.08641e-23	RING/U-box superfamily protein
Gh_D09G0566	2.85748	4.16457	5.18389	4.22367	4.31355	4.48457	30.9501	34.6777	4.3648	5.02029	61.8274	58.9856	sp|Q9LSW8|ETFB_ARATH Electron transfer flavoprotein subunit beta, mitochondrial OS=Arabidopsis thaliana GN=ETFB PE=1 SV=1//1.71281e-141	ETFBETA; electron transfer flavoprotein subunit beta
Gh_D09G0575	3.27042	3.36517	32.352	31.226	8.31004	8.08044	58.8286	58.4719	5.77507	5.93979	40.9099	40.7826	sp|Q94AR8|LEUC_ARATH 3-isopropylmalate dehydratase large subunit OS=Arabidopsis thaliana GN=IIL1 PE=1 SV=1//0	IIL1; 3-isopropylmalate dehydratase; K01703 3-isopropylmalate/(R)-2-methylmalate dehydratase large subunit [EC:4.2.1.33 4.2.1.35]
Gh_D09G0606	11.2427	10.4579	15.714	15.4156	11.589	11.3101	47.6326	45.7068	12.3722	12.1481	66.4227	70.9818	sp|Q9ZPI5|MFP2_ARATH Peroxisomal fatty acid beta-oxidation multifunctional protein MFP2 OS=Arabidopsis thaliana GN=MFP2 PE=1 SV=1//0	MFP2; fatty acid beta-oxidation multifunctional protein MFP2; K10527 enoyl-CoA hydratase/3-hydroxyacyl-CoA dehydrogenase [EC:4.2.1.17 1.1.1.35 1.1.1.211]
Gh_D09G0637	0.187659	0.175703	83.8057	93.2251	32.2265	35.4966	429.695	448.672	2.33729	3.16715	326.342	337.723	sp|P52407|E13B_HEVBR Glucan endo-1,3-beta-glucosidase, basic vacuolar isoform OS=Hevea brasiliensis GN=HGN1 PE=1 SV=2//4.03905e-169	putative beta-1,3-endoglucanase
Gh_D09G0953	4.38429	5.18759	18.776	18.4691	4.88716	6.976	48.4007	49.8512	3.82545	3.78524	77.6997	70.1329	sp|Q9LXM2|CAF1I_ARATH Probable CCR4-associated factor 1 homolog 9 OS=Arabidopsis thaliana GN=CAF1-9 PE=2 SV=1//1.59746e-145	putative CCR4-associated factor 1; K12581 CCR4-NOT transcription complex subunit 7/8
Gh_D09G0971	0.734405	0.429759	146.259	148.589	15.214	18.5524	2511.31	2538.82	8.91835	14.6385	3134.54	3165.34	sp|P33154|PR1_ARATH Pathogenesis-related protein 1 OS=Arabidopsis thaliana GN=At2g14610 PE=1 SV=1//4.58355e-62	PR1; pathogenesis-related protein 1; K13449 pathogenesis-related protein 1
Gh_D09G0981	112.997	120.812	10.8367	8.6106	131.777	131.964	70.1862	75.841	132.144	135.262	34.4805	33.7644	sp|Q04960|DNJH_CUCSA DnaJ protein homolog OS=Cucumis sativus GN=DNAJ1 PE=2 SV=1//0	ATJ3; chaperone protein dnaJ 3; K09503 DnaJ homolog subfamily A member 2
Gh_D09G1006	126.221	122.538	46.8424	46.9413	131.262	136.691	36.6067	35.2338	132.758	138.233	29.5143	30.4844	sp|Q9M1E7|TET3_ARATH Tetraspanin-3 OS=Arabidopsis thaliana GN=TET3 PE=2 SV=1//5.79751e-134	TET3; tetraspanin3
Gh_D09G1011	0.0876548	0	1.70353	1.46493	1.87848	0.810116	44.539	39.0072	0.409403	0.765189	68.9639	66.6223	sp|O22755|ATL44_ARATH RING-H2 finger protein ATL44 OS=Arabidopsis thaliana GN=ATL44 PE=2 SV=1//2.16859e-09	RHA3A; RING-H2 finger protein ATL44
Gh_D09G1012	21.388	19.4991	30.8038	30.4894	24.37	22.4047	84.9678	84.5265	19.4541	18.565	146.693	143.97	sp|Q9SWG0|IVD_ARATH Isovaleryl-CoA dehydrogenase, mitochondrial OS=Arabidopsis thaliana GN=IVD PE=1 SV=2//0	IVD; isovaleryl-CoA-dehydrogenase; K00253 isovaleryl-CoA dehydrogenase [EC:1.3.8.4]
Gh_D09G1130	3.51375	3.97527	129.228	139.917	28.3914	26.2201	912.084	903.3	16.2291	13.5759	630.259	618.373	sp|P52408|E13B_PRUPE Glucan endo-1,3-beta-glucosidase, basic isoform OS=Prunus persica GN=GNS1 PE=3 SV=1//9.54269e-133	BG3; beta-1,3-glucanase 3
Gh_D09G1131	4.17746	3.42696	13.9372	15.2518	6.91656	7.33682	61.4315	56.5839	5.83517	4.94185	70.2177	67.0995	sp|Q03773|E13A_SOYBN Glucan endo-1,3-beta-glucosidase OS=Glycine max PE=1 SV=1//1.53816e-149	BG1; beta-1,3-glucanase 1
Gh_D09G1152	6.51597	7.42321	30.9497	31.6051	9.85405	8.96914	151.464	148.675	4.20891	5.29483	105.503	110.294	-//-	hypothetical protein
Gh_D09G1404	8.10735	7.24672	50.7135	50.4847	9.03725	9.05736	33.9231	34.3929	11.027	12.703	30.0682	29.9326	sp|Q9ZUU4|CP29B_ARATH RNA-binding protein CP29B, chloroplastic OS=Arabidopsis thaliana GN=CP29B PE=1 SV=1//6.7935e-89	chloroplast RNA binding protein; K11294 nucleolin
Gh_D09G1435	7.03301	7.29579	19.643	19.9159	12.9515	13.4361	86.7095	92.0369	12.0871	12.1262	39.3117	38.4341	sp|Q9M331|PTR45_ARATH Protein NRT1/ PTR FAMILY 5.7 OS=Arabidopsis thaliana GN=NPF5.7 PE=2 SV=2//0	probable peptide/nitrate transporter
Gh_D09G1451	64.0227	64.1763	11.1978	11.7412	56.4176	54.3526	26.1599	26.1459	37.2832	34.8418	16.4588	17.8658	-//-	hypothetical protein
Gh_D09G1511	30.9977	35.6104	90.9743	86.0437	44.4495	44.3181	277.444	275.903	45.149	45.9301	323.675	324.738	sp|Q9LZ06|GSTL3_ARATH Glutathione S-transferase L3 OS=Arabidopsis thaliana GN=GSTL3 PE=2 SV=1//2.11181e-97	GSTL3; glutathione S-transferase L3; K00799 glutathione S-transferase [EC:2.5.1.18]
Gh_D09G1517	1864.42	1918.36	135.226	120.32	1536	1696.26	163.901	149.106	1217.65	1294.16	44.2462	42.878	-//-	Bifunctional inhibitor/lipid-transfer protein/seed storage 2S albumin superfamily protein
Gh_D09G1520	14.849	14.1421	50.7925	53.3125	51.19	52.32	692.003	697.91	20.3101	23.7034	553.617	563.801	sp|Q9SR36|GSTU8_ARATH Glutathione S-transferase U8 OS=Arabidopsis thaliana GN=GSTU8 PE=2 SV=1//2.28029e-81	GSTU8; glutathione S-transferase TAU 8; K00799 glutathione S-transferase [EC:2.5.1.18]
Gh_D09G1547	156.811	157.41	35.5634	36.3658	90.3824	102.387	31.7779	31.4902	92.7625	84.6291	18.695	18.238	sp|Q39196|PIP14_ARATH Probable aquaporin PIP1-4 OS=Arabidopsis thaliana GN=PIP1.4 PE=1 SV=1//1.93708e-173	PIP1;4; plasma membrane intrinsic protein 1;4; K09872 aquaporin PIP
Gh_D09G1548	8.63308	8.28181	18.2112	17.6803	7.88571	7.848	59.8351	59.9518	7.05083	8.15405	94.954	91.2646	sp|Q9FEL7|LAX2_MEDTR Auxin transporter-like protein 2 OS=Medicago truncatula GN=LAX2 PE=2 SV=1//0	AUX1; auxin transporter protein 1; K13946 auxin influx carrier (AUX1 LAX family)
Gh_D09G1556	330.233	333.923	289.5	279.048	393.815	399.256	121.951	118.347	448.892	448.47	64.8076	64.214	sp|Q93Z81|CAX3_ARATH Vacuolar cation/proton exchanger 3 OS=Arabidopsis thaliana GN=CAX3 PE=1 SV=1//0	CAX3; vacuolar cation/proton exchanger 3; K07300 Ca2+:H+ antiporter
Gh_D09G1582	3.91918	2.50748	5.50544	5.18537	2.53836	1.44886	93.6418	91.8735	3.74236	4.78979	238.714	235.692	sp|Q948P6|FRI3_SOYBN Ferritin-3, chloroplastic OS=Glycine max PE=2 SV=1//1.00083e-106	FER1; ferretin 1; K00522 ferritin heavy chain [EC:1.16.3.2]
Gh_D09G1613	66.6044	78.0707	12.0164	9.28319	52.2491	49.0942	13.2077	11.9238	40.0784	40.8724	7.11777	8.86575	sp|Q93X17|SNAK2_SOLTU Snakin-2 OS=Solanum tuberosum GN=SN2 PE=1 SV=1//3.9972e-19	GASA3; gibberellin-regulated protein 3
Gh_D09G1646	26.108	25.6835	32.944	34.6867	27.7102	25.551	69.5558	72.356	29.7944	31.7875	122.549	125.4	sp|Q9LVI9|DPYD_ARATH Dihydropyrimidine dehydrogenase (NADP(+)), chloroplastic OS=Arabidopsis thaliana GN=PYD1 PE=1 SV=1//0	PYD1; putative dihydropyrimidine dehydrogenase; K00207 dihydropyrimidine dehydrogenase (NADP+) [EC:1.3.1.2]
Gh_D09G1664	149.246	145.519	51.1671	47.3051	121.172	111.616	17.034	24.5289	83.0075	85.9582	25.1009	18.6779	-//-	--
Gh_D09G1665	152.927	161.599	41.6917	36.1389	122.786	121.431	10.213	13.0619	88.7913	86.6547	9.86108	12.4645	-//-	--
Gh_D09G1668	10.8298	10.3319	12.1181	12.6147	11.5341	10.6156	21.1305	20.3899	10.7295	10.0269	61.1673	62.5736	sp|P29620|CDKD1_ORYSJ Cyclin-dependent kinase D-1 OS=Oryza sativa subsp. japonica GN=CDKD-1 PE=1 SV=1//0	CDKD1;3; cyclin-dependent kinase D1;3; K02202 cyclin-dependent kinase 7 [EC:2.7.11.22 2.7.11.23]
Gh_D09G1776	12.181	10.4179	77.1536	84.1705	8.03213	13.3506	36.9498	35.0326	13.8585	12.6102	25.1628	28.3389	-//-	hypothetical protein
Gh_D09G1781	178.055	168.635	64.7318	62.7416	194.876	197.714	44.1468	51.2972	139.161	137.331	35.0328	24.6831	-//-	hypothetical protein
Gh_D09G1782	283.665	274.13	14.2395	13.3759	340.282	343.37	23.3352	21.8632	308.604	303.262	10.4278	11.3532	sp|O82627|SSG1_ANTMA Granule-bound starch synthase 1, chloroplastic/amyloplastic OS=Antirrhinum majus GN=WAXY PE=2 SV=1//0	granule-bound starch synthase 1; K13679 granule-bound starch synthase [EC:2.4.1.242]
Gh_D09G1816	12.0769	14.6391	13.5663	11.4884	15.8677	15.779	61.7608	50.0828	15.9483	21.65	75.9146	86.4933	-//-	heavy-metal-associated domain-containing protein
Gh_D09G1869	10.3035	9.75345	52.9025	52.2819	4.76255	6.45734	30.1043	28.3717	5.03256	4.92347	31.2329	32.6101	sp|O80337|EF100_ARATH Ethylene-responsive transcription factor 1A OS=Arabidopsis thaliana GN=ERF1A PE=1 SV=2//3.00896e-71	ERF-1; ethylene-responsive transcription factor 1A; K09286 EREBP-like factor
Gh_D09G1963	182.439	173.665	41.4267	41.0112	195.961	193.407	60.0677	58.0981	215.693	212.667	110.77	111.51	sp|O23254|GLYC4_ARATH Serine hydroxymethyltransferase 4 OS=Arabidopsis thaliana GN=SHM4 PE=1 SV=1//0	SHM4; serine hydroxymethyltransferase 4; K00600 glycine hydroxymethyltransferase [EC:2.1.2.1]
Gh_D09G1979	126.68	129.84	9.78678	8.96966	122.686	121.552	121.016	119.039	99.3199	100.507	88.2983	90.3357	sp|Q9FJL3|FKB65_ARATH Peptidyl-prolyl cis-trans isomerase FKBP65 OS=Arabidopsis thaliana GN=FKBP65 PE=1 SV=1//0	ROF2; peptidyl-prolyl cis-trans isomerase FKBP65; K01802 peptidylprolyl isomerase [EC:5.2.1.8]
Gh_D09G1987	15.9061	16.8707	371.327	369.153	21.3047	22.4593	85.475	88.8424	16.5093	21.6959	59.888	74.2957	-//-	--
Gh_D09G2008	183.503	181.232	31.0507	29.63	197.115	196.058	71.5881	69.1881	198.161	196.516	64.7778	61.596	sp|Q96288|BBX24_ARATH B-box zinc finger protein 24 OS=Arabidopsis thaliana GN=BBX24 PE=1 SV=1//8.60375e-96	STO; salt tolerance protein
Gh_D09G2020	3.19384	2.61062	8.91912	9.47868	8.9812	8.35558	232.425	236.08	4.57778	6.6383	251.163	245.988	sp|P27054|CHI4_PHAVU Endochitinase PR4 OS=Phaseolus vulgaris GN=CHI4 PE=2 SV=1//5.52941e-96	EP3; chitinase class IV; K01183 chitinase [EC:3.2.1.14]
Gh_D09G2073	1.87488	2.22435	5.88465	5.0435	3.96292	4.62869	19.5255	21.8594	4.23849	3.66201	49.6223	50.6255	sp|Q94AZ2|STP13_ARATH Sugar transport protein 13 OS=Arabidopsis thaliana GN=STP13 PE=1 SV=2//0	MSS1; sugar transport protein 13
Gh_D09G2086	10.1155	8.47284	32.8664	31.8015	12.8934	12.9845	61.5461	66.1984	11.1166	9.37868	31.9585	30.9066	sp|Q8LC83|RS242_ARATH 40S ribosomal protein S24-2 OS=Arabidopsis thaliana GN=RPS24B PE=2 SV=2//1.75827e-76	40S ribosomal protein S24-2; K02974 small subunit ribosomal protein S24e
Gh_D09G2122	116.746	120.815	5.94572	4.68175	163.393	160.088	28.8848	29.1219	190.372	200.629	11.691	8.10409	sp|P93735|ELIP1_ARATH Early light-induced protein 1, chloroplastic OS=Arabidopsis thaliana GN=ELIP1 PE=1 SV=1//2.04271e-59	ELIP1; chlorophyll A-B binding, early light-inducible protein
Gh_D09G2147	18.4113	18.8457	33.1535	32.8044	22.5827	22.4326	78.2254	74.8954	23.3645	24.6339	123.489	124.282	sp|Q9XIW0|CIPK7_ARATH CBL-interacting serine/threonine-protein kinase 7 OS=Arabidopsis thaliana GN=CIPK7 PE=1 SV=1//4.20609e-144	CIPK7; CBL-interacting serine/threonine-protein kinase 7
Gh_D09G2152	95.9133	89.3898	19.7566	18.4107	122.237	119.459	10.9196	12.3226	74.5482	79.1764	14.8183	11.1058	sp|O24542|AX22D_VIGRR Auxin-induced protein 22D OS=Vigna radiata var. radiata GN=AUX22D PE=2 SV=1//7.01452e-86	ATAUX2-11; auxin-responsive protein IAA4; K14484 auxin-responsive protein IAA
Gh_D09G2153	507.027	497.375	112.575	110.916	603.259	583.295	70.6577	74.1068	473.272	465.03	32.8335	31.4399	sp|Q38832|IAA14_ARATH Auxin-responsive protein IAA14 OS=Arabidopsis thaliana GN=IAA14 PE=1 SV=2//3.95535e-87	IAA14; auxin-responsive protein IAA14; K14484 auxin-responsive protein IAA
Gh_D09G2169	16.4281	14.9034	87.3618	85.1307	22.7857	24.1287	87.7625	83.3098	21.6502	22.5581	69.7623	70.0621	sp|Q0WPQ2|ETR2_ARATH Ethylene receptor 2 OS=Arabidopsis thaliana GN=ETR2 PE=1 SV=2//0	ETR2; ethylene receptor 2; K14509 ethylene receptor [EC:2.7.13.-]
Gh_D09G2205	56.7372	56.9895	5.55889	4.54129	54.0402	61.7794	26.4197	25.506	58.7193	53.451	18.4599	18.7234	sp|Q9SL05|PGR5_ARATH Protein PROTON GRADIENT REGULATION 5, chloroplastic OS=Arabidopsis thaliana GN=PGR5 PE=1 SV=1//8.16636e-51	PGR5; protein PROTON GRADIENT REGULATION 5
Gh_D09G2255	0.605339	0.629746	0.343991	0.702552	2.11407	1.76127	20.0882	19.9542	2.51317	2.54432	96.6581	104.365	sp|B9HMP5|CSPLD_POPTR CASP-like protein 1D1 OS=Populus trichocarpa GN=POPTRDRAFT_820933 PE=3 SV=2//3.40273e-45	hypothetical protein
Gh_D09G2263	75.3697	79.6513	52.3165	51.2545	105.722	95.744	21.8638	20.0557	60.1585	65.8913	22.195	22.8377	-//-	--
Gh_D09G2276	1.31482	1.2926	1.70353	1.81286	3.35622	2.99743	45.219	46.3823	4.6399	3.72392	335.684	326.541	sp|Q9FGY1|BXL1_ARATH Beta-D-xylosidase 1 OS=Arabidopsis thaliana GN=BXL1 PE=1 SV=1//0	BXL1; bifunctional {beta}-D-xylosidase/{alpha}-L-arabinofuranosidase
Gh_D09G2285	3.04792	3.38578	240.586	237.101	8.63531	9.54889	111.743	110.234	4.74523	5.0358	117.583	135.25	sp|P42736|RAP23_ARATH Ethylene-responsive transcription factor RAP2-3 OS=Arabidopsis thaliana GN=RAP2-3 PE=1 SV=2//2.65682e-44	EBP; ethylene-responsive transcription factor RAP2-3; K09286 EREBP-like factor
Gh_D10G0117	5.14752	6.16927	11.3912	10.3658	6.71783	7.1666	36.3164	37.0409	5.27849	7.63331	62.3996	61.5704	sp|Q9C519|WRKY6_ARATH WRKY transcription factor 6 OS=Arabidopsis thaliana GN=WRKY6 PE=1 SV=1//3.28028e-134	WRKY6; WRKY transcription factor 6
Gh_D10G0167	136.392	144.412	7.66744	5.68885	124.08	130.8	18.702	16.4482	61.0869	68.2486	11.4763	11.2432	sp|P12301|PSBQ_SPIOL Oxygen-evolving enhancer protein 3, chloroplastic OS=Spinacia oleracea GN=PSBQ PE=1 SV=1//3.48113e-91	PSBQ-2; photosystem II subunit Q-2; K08901 photosystem II oxygen-evolving enhancer protein 3
Gh_D10G0217	20.3267	20.7459	30.7259	26.3874	15.3165	15.8595	85.6356	88.663	9.99786	10.9647	391.362	396.538	sp|P24805|TSJT1_TOBAC Stem-specific protein TSJT1 OS=Nicotiana tabacum GN=TSJT1 PE=2 SV=1//3.89249e-30	aluminum induced protein with YGL and LRDR motifs
Gh_D10G0257	40.1772	41.0589	180.317	187.43	74.247	69.9593	750.833	870.398	50.2372	52.8777	676.893	715.527	sp|Q01197|E6_GOSHI Protein E6 OS=Gossypium hirsutum GN=E6 PE=2 SV=1//7.214e-73	hypothetical protein
Gh_D10G0259	179.747	175.728	17.9067	14.6426	171.234	169.266	43.7654	46.2464	127.432	122.664	27.2445	26.3401	sp|P21727|TPT_PEA Triose phosphate/phosphate translocator, chloroplastic OS=Pisum sativum PE=1 SV=1//0	APE2; triose phosphate/phosphate translocator TPT; K15283 solute carrier family 35, member E1
Gh_D10G0369	1477.44	1532.02	38.3354	32.6673	1434.73	1485.1	208.276	212.509	890.161	934.139	107.839	103.689	sp|P27493|CB22_TOBAC Chlorophyll a-b binding protein 21, chloroplastic OS=Nicotiana tabacum GN=CAB21 PE=2 SV=1//3.34691e-180	LHB1B1; light-harvesting chlorophyll protein complex II subunit B1; K08912 light-harvesting complex II chlorophyll a/b binding protein 1
Gh_D10G0402	1.07464	0.988203	11.424	12.1069	3.18033	3.31064	36.7701	39.1054	2.09135	2.2336	92.0367	91.8526	sp|Q9C6Z1|NCED5_ARATH Probable 9-cis-epoxycarotenoid dioxygenase NCED5, chloroplastic OS=Arabidopsis thaliana GN=NCED5 PE=1 SV=1//3.11067e-151	NCED5; 9-cis-epoxycarotenoid dioxygenase; K09840 9-cis-epoxycarotenoid dioxygenase [EC:1.13.11.51]
Gh_D10G0473	14.5355	14.5857	7.3829	8.16536	16.378	19.6585	37.2638	35.0127	11.7816	13.154	113.584	108.279	sp|O24145|4CL1_TOBAC 4-coumarate--CoA ligase 1 OS=Nicotiana tabacum GN=4CL1 PE=2 SV=1//0	4CL2; 4-coumarate--CoA ligase 2; K01904 4-coumarate--CoA ligase [EC:6.2.1.12]
Gh_D10G0533	2.73951	2.46965	18.2141	18.7545	4.38995	5.64543	49.3483	53.2493	10.0287	8.83338	52.2879	58.855	sp|Q9LJH5|GLO4_ARATH Peroxisomal (S)-2-hydroxy-acid oxidase GLO4 OS=Arabidopsis thaliana GN=GLO4 PE=2 SV=1//2.40324e-173	Aldolase-type TIM barrel family protein; K11517 (S)-2-hydroxy-acid oxidase [EC:1.1.3.15]
Gh_D10G0564	17.4202	18.1163	22.7737	21.8319	19.4797	18.8031	120.89	117.372	17.6312	17.6203	266.424	256.133	sp|Q9SCW1|BGAL1_ARATH Beta-galactosidase 1 OS=Arabidopsis thaliana GN=BGAL1 PE=1 SV=1//0	BGAL1; beta galactosidase 1
Gh_D10G0579	94.8079	94.3619	63.1969	64.5353	128.084	139.164	24.2338	22.8499	139.884	144.432	7.34182	8.99812	sp|Q9FZ62|PPSP2_ARATH Inorganic pyrophosphatase 2 OS=Arabidopsis thaliana GN=At1g17710 PE=2 SV=1//2.13315e-130	PS2; inorganic pyrophosphatase 1; K13248 pyridoxal phosphate phosphatase PHOSPHO2 [EC:3.1.3.74]
Gh_D10G0589	61.9884	58.0236	22.3157	21.6967	52.2604	51.6157	7.85415	6.59189	64.0676	62.9135	4.7409	6.27022	sp|Q9SSM3|JAL19_ARATH Jacalin-related lectin 19 OS=Arabidopsis thaliana GN=JAL19 PE=2 SV=1//7.22926e-69	Mannose-binding lectin superfamily protein
Gh_D10G0643	13.2872	16.0412	33.7941	32.5718	23.0025	23.4172	68.7948	71.3902	18.6366	22.554	81.7557	86.2597	sp|Q9ZSY8|IAA27_ARATH Auxin-responsive protein IAA27 OS=Arabidopsis thaliana GN=IAA27 PE=1 SV=1//2.17062e-39	PAP2; phytochrome-associated protein 2; K14484 auxin-responsive protein IAA
Gh_D10G0655	87.0472	92.6649	26.9319	24.7618	95.7163	104.64	28.106	32.4693	104.887	107.153	24.8907	23.9032	sp|Q9M812|CUT1C_ARATH Protein CURVATURE THYLAKOID 1C, chloroplastic OS=Arabidopsis thaliana GN=CURT1C PE=1 SV=1//6.0251e-43	protein CURVATURE THYLAKOID 1C
Gh_D10G0782	103.776	101.238	9.61593	9.4726	87.4681	86.2704	14.9464	16.6002	69.6119	66.4551	18.4202	16.9048	sp|P12858|G3PA_PEA Glyceraldehyde-3-phosphate dehydrogenase A, chloroplastic OS=Pisum sativum GN=GAPA PE=2 SV=2//0	GAPA; glyceraldehyde-3-phosphate dehydrogenase A subunit; K05298 glyceraldehyde-3-phosphate dehydrogenase (NADP+) (phosphorylating) [EC:1.2.1.13]
Gh_D10G0802	30.9736	32.5479	9.45105	9.77006	52.1853	52.4076	10.2985	9.57408	50.4542	54.501	9.51421	8.91795	sp|Q93VV5|PTR16_ARATH Protein NRT1/ PTR FAMILY 4.3 OS=Arabidopsis thaliana GN=NPF4.3 PE=2 SV=1//0	probable peptide/nitrate transporter
Gh_D10G0875	101.934	101.567	52.7513	52.531	78.5586	72.7549	33.661	35.2011	102.108	103.184	13.63	15.1532	-//-	Lactoylglutathione lyase / glyoxalase I family protein
Gh_D10G0889	3.21884	2.45306	4.9004	4.92599	3.90359	4.15101	40.8912	41.6854	4.60343	3.97526	61.9917	61.0293	sp|Q9SPV4|SAMT_CLABR Salicylate carboxymethyltransferase OS=Clarkia breweri GN=SAMT PE=1 SV=1//1.46706e-91	S-adenosyl-L-methionine-dependent methyltransferase-like protein
Gh_D10G0933	11.7575	10.0299	8.33834	7.09577	10.0788	9.25661	36.146	36.5969	13.5864	10.796	64.8556	69.4706	sp|P22335|HSF24_SOLPE Heat shock factor protein HSF24 OS=Solanum peruvianum GN=HSF24 PE=2 SV=1//1.67245e-99	HSF4; heat stress transcription factor B-1; K09419 heat shock transcription factor, other eukaryote
Gh_D10G0987	17.9444	19.4013	46.5863	43.9135	22.2189	25.5348	115.672	119.376	22.2168	23.1241	154.304	151.129	sp|O82595|NGA4_ARATH B3 domain-containing transcription factor NGA4 OS=Arabidopsis thaliana GN=NGA4 PE=2 SV=2//4.3809e-09	NGA4; B3 domain-containing transcription factor NGA4
Gh_D10G1003	52.6384	53.0036	10.2521	13.9589	25.9874	21.9572	16.4144	19.3178	22.7707	20.4155	40.3065	42.1751	sp|Q39127|TINY_ARATH Ethylene-responsive transcription factor TINY OS=Arabidopsis thaliana GN=TINY PE=2 SV=1//3.28196e-32	tny; ethylene-responsive transcription factor TINY; K09286 EREBP-like factor
Gh_D10G1050	92.3153	95.229	52.0526	52.6164	91.5523	94.9234	24.8594	27.176	78.708	83.1289	14.4394	13.9178	sp|Q9FN03|UVR8_ARATH Ultraviolet-B receptor UVR8 OS=Arabidopsis thaliana GN=UVR8 PE=1 SV=1//0	UVR8; ultraviolet-B receptor UVR8
Gh_D10G1061	5.7387	5.62565	8.88018	11.3737	6.02652	8.00855	50.4793	54.0907	6.33811	5.4949	53.8977	54.307	sp|Q9FXA4|PUB26_ARATH U-box domain-containing protein 26 OS=Arabidopsis thaliana GN=PUB26 PE=2 SV=1//4.42404e-09	PUB26; U-box domain-containing protein 26
Gh_D10G1082	0.549454	0.759978	0.766391	0.521748	2.60478	1.69271	55.5404	54.2348	2.83848	3.48836	363.011	368.319	sp|A6P6V9|CBDAS_CANSA Cannabidiolic acid synthase OS=Cannabis sativa GN=CBDAS PE=1 SV=1//3.78256e-157	FAD-binding and BBE domain-containing protein
Gh_D10G1086	16.7723	17.2901	25.5581	25.9689	20.4373	16.7905	72.4054	68.7361	17.6514	17.9497	147.984	157.876	sp|A4YGN0|SUCD_METS5 Succinate-semialdehyde dehydrogenase (acetylating) OS=Metallosphaera sedula (strain ATCC 51363 / DSM 5348) GN=Msed_1424 PE=1 SV=1//9.18213e-76	GroES-like zinc-binding alcohol dehydrogenase family protein
Gh_D10G1101	3.9982	4.33272	5.18779	5.8777	2.85611	3.07932	37.7172	35.7396	3.28526	2.58538	63.0357	65.1348	sp|Q9SIN2|TBL39_ARATH Protein trichome birefringence-like 39 OS=Arabidopsis thaliana GN=TBL39 PE=2 SV=1//6.07965e-175	TBL39; protein trichome birefringence-like 39
Gh_D10G1141	144.125	163.972	26.238	27.7019	172.68	170.94	29.0898	32.6424	134.022	137.265	17.3555	16.8653	-//-	hypothetical protein
Gh_D10G1214	9.64691	9.9899	14.4139	12.4506	12.628	11.9033	456.919	454.684	15.884	14.0356	289.82	300.398	sp|P27054|CHI4_PHAVU Endochitinase PR4 OS=Phaseolus vulgaris GN=CHI4 PE=2 SV=1//9.83238e-94	EP3; chitinase class IV; K01183 chitinase [EC:3.2.1.14]
Gh_D10G1216	0.149851	0.292299	4.08742	2.45222	3.78229	4.38565	117.281	119.098	0.855431	0.654068	70.2602	69.1644	sp|P27054|CHI4_PHAVU Endochitinase PR4 OS=Phaseolus vulgaris GN=CHI4 PE=2 SV=1//9.78106e-98	EP3; chitinase class IV; K01183 chitinase [EC:3.2.1.14]
Gh_D10G1218	0	0	0.563401	0.958888	0.524621	0.282811	134.596	130.146	0.571689	1.86989	145.518	152.101	-//-	hypothetical protein
Gh_D10G1256	10.6866	9.67892	62.6199	62.0389	5.75425	7.2793	42.0758	45.3142	3.92951	3.51594	19.8781	21.6791	sp|P32024|JI23_HORVU 23 kDa jasmonate-induced protein OS=Hordeum vulgare PE=2 SV=1//2.33168e-24	--
Gh_D10G1310	49.1392	47.7032	8.07204	7.13826	56.7219	58.0219	23.3516	21.4654	57.3777	60.4858	9.44774	10.9121	sp|Q7NML9|CLPS_GLOVI ATP-dependent Clp protease adapter protein ClpS OS=Gloeobacter violaceus (strain PCC 7421) GN=clpS PE=3 SV=1//3.03703e-11	--
Gh_D10G1314	30.7173	34.0145	213.735	217.933	92.2725	98.6952	929.129	944.433	72.3476	66.1778	697.193	694.748	sp|Q7XT99|AKR2_ORYSJ Probable aldo-keto reductase 2 OS=Oryza sativa subsp. japonica GN=Os04g0338000 PE=2 SV=2//0	ATB2; probable aldo-keto reductase 4
Gh_D10G1434	17.5602	19.4233	29.7968	28.9324	22.6253	22.7733	138.113	133.506	20.3337	20.5751	238.871	236.29	sp|Q56WD9|THIK2_ARATH 3-ketoacyl-CoA thiolase 2, peroxisomal OS=Arabidopsis thaliana GN=PED1 PE=1 SV=2//0	PKT3; 3-ketoacyl-CoA thiolase 2; K07513 acetyl-CoA acyltransferase 1 [EC:2.3.1.16]
Gh_D10G1484	50.9187	54.4839	4.17334	2.55703	44.5928	51.4087	4.11462	4.16707	46.2433	45.7084	2.36903	2.62891	sp|Q9LY74|BQMT_ARATH 2-methyl-6-phytyl-1,4-hydroquinone methyltransferase, chloroplastic OS=Arabidopsis thaliana GN=VTE3 PE=1 SV=1//6.47137e-180	APG1; MPBQ/MSBQ methyltransferase; K12502 MPBQ/MSBQ methyltransferase [EC:2.1.1.295]
Gh_D10G1491	147.531	145.699	32.5336	31.8056	150.547	158.68	35.6722	35.3734	208.016	212.947	15.5414	15.2587	sp|Q9SV13|SUT31_ARATH Sulfate transporter 3.1 OS=Arabidopsis thaliana GN=SULTR3;1 PE=2 SV=1//0	SULTR3;1; sulfate transporter 3;1; K17471 sulfate transporter 3
Gh_D10G1605	142.612	140.605	8.4716	9.74454	121.585	130.621	22.2286	21.9222	155.927	153.536	74.9037	76.5416	sp|Q9LIR6|BAM1_ARATH Beta-amylase 1, chloroplastic OS=Arabidopsis thaliana GN=BAM1 PE=1 SV=1//0	BAM1; beta-amylase 1; K01177 beta-amylase [EC:3.2.1.2]
Gh_D10G1686	7.26369	6.78329	37.1106	38.3683	6.23733	6.31898	64.7179	66.993	6.56254	5.64	70.9124	68.6424	sp|Q39224|SRG1_ARATH Protein SRG1 OS=Arabidopsis thaliana GN=SRG1 PE=2 SV=1//3.97696e-95	oxidoreductase, 2OG-Fe(II) oxygenase family protein
Gh_D10G1726	90.1166	94.1021	424.571	410.058	113.357	115.186	101.075	101.698	113.364	118.064	48.0728	49.3404	sp|P42736|RAP23_ARATH Ethylene-responsive transcription factor RAP2-3 OS=Arabidopsis thaliana GN=RAP2-3 PE=1 SV=2//2.47924e-49	EBP; ethylene-responsive transcription factor RAP2-3; K09286 EREBP-like factor
Gh_D10G1752	0.247027	0.144555	3.91649	4.64451	1.23524	1.14153	198.18	189.673	0.961477	2.33615	154.191	152.509	sp|O50001|PRU1_PRUAR Major allergen Pru ar 1 OS=Prunus armeniaca PE=1 SV=1//6.06252e-22	--
Gh_D10G1757	0.594409	0.198763	2.51887	3.1931	0.727912	1.4388	53.4674	65.3551	1.18983	0.864823	8.75171	7.14633	sp|O50001|PRU1_PRUAR Major allergen Pru ar 1 OS=Prunus armeniaca PE=1 SV=1//5.49813e-43	--
Gh_D10G1758	0.509493	0	5.81946	4.70095	1.9411	2.2236	98.2614	107.996	0	0.617731	39.5676	46.3395	sp|P17642|PRS2_SOLTU Pathogenesis-related protein STH-2 OS=Solanum tuberosum GN=STH-2 PE=2 SV=1//6.80346e-43	--
Gh_D10G1761	1.44356	1.0932	33.9613	36.4545	7.03648	9.4176	583.969	641.471	5.81693	6.17731	257.128	267.317	sp|P17642|PRS2_SOLTU Pathogenesis-related protein STH-2 OS=Solanum tuberosum GN=STH-2 PE=2 SV=1//8.92571e-42	--
Gh_D10G1767	2.074	2.20105	3.82938	3.65345	10.6974	10.7483	319.306	316.69	10.5899	12.7861	1380.83	1347.96	sp|Q9FGY1|BXL1_ARATH Beta-D-xylosidase 1 OS=Arabidopsis thaliana GN=BXL1 PE=1 SV=1//0	BXL1; bifunctional {beta}-D-xylosidase/{alpha}-L-arabinofuranosidase
Gh_D10G1789	221.469	203.284	53.4998	57.23	303.217	315.014	24.1106	22.6737	363.74	376.485	10.9568	12.3776	-//-	--
Gh_D10G1793	5916.77	6010.96	3677.67	3835.97	8509.35	8883.47	1585.26	1527.5	11104.1	11095.2	841.04	836.518	-//-	--
Gh_D10G1843	2.7173	2.69836	12.2969	14.4496	4.58805	5.32713	196.316	209.747	6.40984	7.78715	375.916	382.221	-//-	hypothetical protein
Gh_D10G1845	74.9942	78.9397	242.982	246.22	85.3163	90.3709	365.42	365.093	83.105	77.546	563.095	565.104	sp|Q42797|TCMO_SOYBN Trans-cinnamate 4-monooxygenase OS=Glycine max GN=CYP73A11 PE=2 SV=1//0	C4H; trans-cinnamate 4-monooxygenase; K00487 trans-cinnamate 4-monooxygenase [EC:1.14.13.11]
Gh_D10G1882	239.56	244.026	185.522	178.796	202.075	200.056	62.8435	60.9563	220.012	212.514	57.1283	50.9366	sp|A7NY33|PER4_VITVI Peroxidase 4 OS=Vitis vinifera GN=GSVIVT00023967001 PE=1 SV=1//2.3815e-128	peroxidase 52; K00430 peroxidase [EC:1.11.1.7]
Gh_D10G1938	1.73445	1.01496	70.6689	69.7499	10.0497	10.0929	50.9547	51.55	1.95023	4.20583	13.9873	15.8385	sp|Q9LDH1|SIB1_ARATH Sigma factor binding protein 1, chloroplastic OS=Arabidopsis thaliana GN=SIB1 PE=1 SV=1//1.94283e-07	SIB1; sigma factor binding protein 1
Gh_D10G2035	0.279174	0.435646	17.5143	14.872	5.11865	6.52208	126.333	129.157	1.0866	1.62472	7.76729	7.09738	sp|Q9M2E2|SDR1_ARATH (+)-neomenthol dehydrogenase OS=Arabidopsis thaliana GN=SDR1 PE=1 SV=1//3.72351e-95	(+)-neomenthol dehydrogenase; K15095 (+)-neomenthol dehydrogenase [EC:1.1.1.208]
Gh_D10G2049	7.85469	8.09961	12.8984	12.8611	12.0712	12.3606	127.465	123.431	14.344	15.5668	292.627	290.487	sp|Q8LBZ4|OTU_ARATH OTU domain-containing protein At3g57810 OS=Arabidopsis thaliana GN=At3g57810 PE=2 SV=1//6.29781e-59	OTU-like cysteine protease domain-containing protein
Gh_D10G2052	0.668188	0.564792	27.8704	26.677	4.56105	6.6901	130.787	129.357	1.21367	0.972166	200.94	198.818	sp|B6VJS4|ROMT_VITVI Trans-resveratrol di-O-methyltransferase OS=Vitis vinifera GN=ROMT PE=1 SV=2//5.60035e-148	O-methyltransferase family protein
Gh_D10G2127	48.6507	47.557	3.41496	3.41268	61.0388	62.3715	1.66199	1.58465	63.5131	60.3671	1.32172	1.33818	sp|Q3KTM0|FRO7_ARATH Ferric reduction oxidase 7, chloroplastic OS=Arabidopsis thaliana GN=FRO7 PE=2 SV=1//0	FRO7; ferric reduction oxidase 7
Gh_D10G2187	9.92973	10.1948	21.0131	21.4892	15.6307	15.1579	111.087	111.479	15.9222	15.788	205.637	199.847	sp|Q9LZ72|KCS21_ARATH 3-ketoacyl-CoA synthase 21 OS=Arabidopsis thaliana GN=KCS21 PE=2 SV=1//0	KCS19; 3-ketoacyl-CoA synthase 19; K15397 3-ketoacyl-CoA synthase [EC:2.3.1.199]
Gh_D10G2193	13.5053	13.9055	1.21808	1.55485	6.92145	7.50406	82.7925	82.5972	10.7448	10.5137	117.036	127.588	sp|Q9ZU96|Y2168_ARATH Ankyrin repeat-containing protein At2g01680 OS=Arabidopsis thaliana GN=At2g01680 PE=2 SV=1//2.91478e-15	ankyrin repeat-containing protein
Gh_D10G2220	83.4512	84.099	296.598	307.357	25.45	27.2529	144.2	143.389	23.9728	24.863	69.3343	79.0067	sp|P32765|ASP_THECC 21 kDa seed protein OS=Theobroma cacao GN=ASP PE=2 SV=1//2.11073e-84	kunitz family trypsin and protease inhibitor protein
Gh_D10G2258	0.0328971	0	0.201897	0.446707	0.282	0.253366	0.893201	0.799973	0.46095	0.382903	57.4473	58.0099	sp|O65782|C83B1_ARATH Cytochrome P450 83B1 OS=Arabidopsis thaliana GN=CYP83B1 PE=1 SV=1//1.03897e-135	CYP83B1; cytochrome P450 83B1; K11818 cytochrome P450, family 83, subfamily B, polypeptide 1 [EC:1.14.-.-]
Gh_D10G2299	152.701	150.825	3.67216	2.32754	160.505	157.842	6.1622	7.3378	120.458	114.011	4.71714	5.00569	sp|Q7X999|RCA2_LARTR Ribulose bisphosphate carboxylase/oxygenase activase 2, chloroplastic OS=Larrea tridentata GN=RCA2 PE=2 SV=1//0	RCA; ribulose bisphosphate carboxylase/oxygenase activase
Gh_D10G2310	48.9169	47.7358	1.19607	1.2214	58.9092	56.6085	4.49956	4.09601	55.4386	56.0616	2.14196	2.34306	sp|Q9FN03|UVR8_ARATH Ultraviolet-B receptor UVR8 OS=Arabidopsis thaliana GN=UVR8 PE=1 SV=1//9.43621e-15	regulator of chromosome condensation repeat-containing protein
Gh_D10G2314	99.384	100.985	74.3617	78.4455	72.3891	72.4964	19.7985	17.9341	69.8266	67.1108	15.4726	17.2242	sp|O22287|GMPP1_ARATH Mannose-1-phosphate guanylyltransferase 1 OS=Arabidopsis thaliana GN=CYT1 PE=1 SV=1//0	CYT1; GDP-mannose pyrophosphorylase/ mannose-1-pyrophosphatase; K00966 mannose-1-phosphate guanylyltransferase [EC:2.7.7.13]
Gh_D10G2354	18.8121	18.2813	582.354	598.818	52.785	55.0828	314.331	296.457	36.1043	35.4662	133.75	140.252	sp|Q9SND9|Y3028_ARATH Uncharacterized acetyltransferase At3g50280 OS=Arabidopsis thaliana GN=At3g50280 PE=3 SV=1//4.46395e-60	HXXXD-type acyl-transferase-like protein
Gh_D10G2417	268.482	275.826	208.73	206.92	228.387	237.048	73.607	70.0263	259.918	262.858	49.1611	47.0612	sp|P20144|WUN1_SOLTU Wound-induced protein 1 OS=Solanum tuberosum GN=WUN1 PE=2 SV=1//2.57894e-38	SAG20; senescence associated protein 20
Gh_D10G2468	53.4839	52.9901	4.6912	4.97064	54.4887	55.5601	6.06349	6.03756	50.4116	49.0673	5.55624	5.71344	sp|P46283|S17P_ARATH Sedoheptulose-1,7-bisphosphatase, chloroplastic OS=Arabidopsis thaliana GN=At3g55800 PE=2 SV=1//0	SBPASE; Sedoheptulose-1,7-bisphosphatase; K01100 sedoheptulose-bisphosphatase [EC:3.1.3.37]
Gh_D10G2528	11.7138	10.2205	5.70744	5.84827	13.1318	12.1859	31.476	29.8094	7.88384	8.45188	120.358	118.553	sp|Q42667|PALY_CITLI Phenylalanine ammonia-lyase OS=Citrus limon GN=PAL6 PE=2 SV=1//0	PAL2; phenylalanine ammonia-lyase 2; K10775 phenylalanine ammonia-lyase [EC:4.3.1.24]
Gh_D10G2568	3.30908	3.17612	48.9627	45.6836	4.02728	4.20717	35.9475	34.529	6.89637	6.69951	55.1	54.4954	sp|Q9FPR3|EDR1_ARATH Serine/threonine-protein kinase EDR1 OS=Arabidopsis thaliana GN=EDR1 PE=1 SV=1//2.56007e-103	PAS domain-containing tyrosine kinase-like protein
Gh_D10G2616	0.690838	1.61706	110.471	122.673	3.619	6.38481	52.9966	78.6774	0	0	22.3963	17.2602	-//-	--
Gh_D10G2618	7.59922	7.81578	340.364	339.875	23.688	20.2186	205.138	237.152	3.58517	6.70081	96.6051	120.519	-//-	--
Gh_D10G2630	5.19034	5.27058	4.68446	4.46476	5.34347	6.46651	26.9415	34.0598	4.1592	3.44263	80.7722	81.701	sp|O65416|SKI27_ARATH F-box protein SKIP27 OS=Arabidopsis thaliana GN=SKIP27 PE=1 SV=2//7.68721e-38	F-box stress induced protein 2
Gh_D11G0014	4.44174	6.72738	18.7078	16.6478	6.3459	13.6837	40.5376	41.2986	10.983	12.5447	143.365	135.024	sp|Q9FLM8|NRPBC_ARATH DNA-directed RNA polymerases II, IV and V subunit 12 OS=Arabidopsis thaliana GN=NRPB12 PE=1 SV=1//7.8244e-29	NRPB12; DNA-directed RNA polymerase NRPB12/NRPD12/NRPE12; K03009 DNA-directed RNA polymerases I, II, and III subunit RPABC4
Gh_D11G0146	21.8678	25.1388	28.1915	26.8964	29.2089	33.0862	283.403	293.731	39.2832	36.8991	279.679	278.367	sp|Q2V3E2|YIPL5_ARATH Protein yippee-like At4g27740 OS=Arabidopsis thaliana GN=At4g27740 PE=3 SV=1//6.64523e-44	Yippee family putative zinc-binding protein
Gh_D11G0166	49.4233	50.6991	18.3282	16.454	50.4498	51.7639	8.40126	6.94296	41.6919	45.6464	2.95356	3.27972	sp|Q9FGJ6|ATL79_ARATH RING-H2 finger protein ATL79 OS=Arabidopsis thaliana GN=ATL79 PE=2 SV=1//1.28562e-44	RING-H2 finger protein ATL79
Gh_D11G0181	19.6272	19.4955	18.0789	18.6954	23.5663	22.4631	96.7723	100.699	21.0892	20.3592	65.0123	64.6165	sp|Q03685|BIP5_TOBAC Luminal-binding protein 5 OS=Nicotiana tabacum GN=BIP5 PE=2 SV=1//0	BIP1; Luminal-binding protein 1; K09490 heat shock 70kDa protein 5
Gh_D11G0186	66.7672	66.6318	13.9687	14.8975	63.7266	67.9173	42.5146	45.9314	66.9768	64.9306	18.2337	19.1223	sp|Q5XEP2|HSOP2_ARATH Hsp70-Hsp90 organizing protein 2 OS=Arabidopsis thaliana GN=HOP2 PE=1 SV=1//0	carboxylate clamp-tetratricopeptide repeat protein HOP2; K09553 stress-induced-phosphoprotein 1
Gh_D11G0233	353.347	374.251	432.224	463.693	350.945	363.51	173.753	182.672	350.396	365.983	75.7445	94.6371	-//-	--
Gh_D11G0246	0.199801	0.467679	13.6929	13.3567	1.42728	1.69271	30.8702	32.4316	2.79959	1.88953	131.239	139.511	sp|Q9SU35|ERLL1_ARATH pEARLI1-like lipid transfer protein 1 OS=Arabidopsis thaliana GN=AZI1 PE=1 SV=1//5.89223e-16	protease inhibitor/seed storage/lipid transfer protein (LTP) family protein
Gh_D11G0266	36.1053	37.5243	10.1945	9.28097	78.1141	74.6601	4.55872	4.17273	54.7476	54.2406	2.8662	2.04004	sp|Q05466|HAT4_ARATH Homeobox-leucine zipper protein HAT4 OS=Arabidopsis thaliana GN=HAT4 PE=1 SV=1//1.93824e-91	HB-2; homeobox protein 2; K09338 homeobox-leucine zipper protein
Gh_D11G0372	95.9546	91.4623	45.3831	48.534	60.4319	57.7564	11.5965	11.8411	49.9893	47.7969	12.2108	12.7364	sp|Q8W486|Y1491_ARATH Uncharacterized protein At1g04910 OS=Arabidopsis thaliana GN=At1g04910 PE=2 SV=1//1.20658e-79	O-fucosyltransferase family protein
Gh_D11G0400	80.7426	85.4115	10.0589	11.556	135.322	128.159	10.0379	6.76511	190.473	199.368	2.06613	3.14779	sp|Q6EU39|MADS6_ORYSJ MADS-box transcription factor 6 OS=Oryza sativa subsp. japonica GN=MADS6 PE=1 SV=1//2.68392e-46	SHP2; agamous-like MADS-box protein AGL5; K09264 MADS-box transcription factor, plant
Gh_D11G0440	13.5865	12.1757	9.60894	7.05522	13.865	16.0249	61.3314	68.0601	18.7351	18.9767	153.495	148.235	-//-	hypothetical protein
Gh_D11G0441	295.932	295.672	118.168	121.037	267.162	266.073	78.5768	75.0436	274.436	274.346	50.0308	47.7014	sp|Q9S795|BADH1_ARATH Betaine aldehyde dehydrogenase 1, chloroplastic OS=Arabidopsis thaliana GN=ALDH10A8 PE=2 SV=1//0	ALDH10A9; aldehyde dehydrogenase 10A9; K00130 betaine-aldehyde dehydrogenase [EC:1.2.1.8]
Gh_D11G0468	77.1518	76.6659	70.3133	82.6151	87.1184	81.968	9.82875	9.833	103.496	116.957	3.05224	5.31721	sp|Q1A173|RADL6_ARATH Protein RADIALIS-like 6 OS=Arabidopsis thaliana GN=RL6 PE=2 SV=1//2.26685e-28	RL6; protein RADIALIS-like 6
Gh_D11G0486	10.1635	10.6624	28.7102	28.9882	11.8874	13.7086	81.7717	81.8929	12.7899	13.2549	119.785	121.391	sp|Q8S9K8|MES10_ARATH Methylesterase 10 OS=Arabidopsis thaliana GN=MES10 PE=2 SV=1//2.12954e-87	MES10; methyl esterase 10
Gh_D11G0487	31.8071	31.1242	33.3964	30.1983	32.1259	33.7444	160.003	162.761	20.4966	24.2112	211.669	205.665	sp|Q8S9K8|MES10_ARATH Methylesterase 10 OS=Arabidopsis thaliana GN=MES10 PE=2 SV=1//1.67046e-77	MES10; methyl esterase 10
Gh_D11G0639	140.87	149.177	641.832	653.231	84.7954	84.4004	262.339	262.138	59.3522	58.6519	314.387	328.285	sp|Q8LNZ5|XTHB_PHAAN Probable xyloglucan endotransglucosylase/hydrolase protein B OS=Phaseolus angularis GN=XTHB PE=2 SV=1//0	XTH5; endoxyloglucan transferase A4; K08235 xyloglucan:xyloglucosyl transferase [EC:2.4.1.207]
Gh_D11G0676	6.31485	5.15105	304.565	326.605	5.60458	6.48473	139.912	138.903	9.83144	8.77004	89.7219	93.3553	sp|Q03200|LIRP1_ORYSJ Light-regulated protein OS=Oryza sativa subsp. japonica GN=LIR1 PE=2 SV=1//6.41074e-21	CCL; CCR-like protein
Gh_D11G0686	0	0	1.5988	2.13501	0.687115	0.370407	32.4898	32.3079	0.37438	0.874663	58.6429	52.3327	sp|Q949R9|MPC1_ARATH Mitochondrial pyruvate carrier 1 OS=Arabidopsis thaliana GN=MPC1 PE=3 SV=1//1.32197e-47	hypothetical protein
Gh_D11G0743	4.34427	5.03451	24.832	23.7564	13.752	14.7611	103.58	110.147	15.6489	16.0494	108.255	109.659	sp|Q9FLJ2|NC100_ARATH NAC domain-containing protein 100 OS=Arabidopsis thaliana GN=NAC100 PE=2 SV=1//1.48169e-114	NAC100; NAC domain containing protein 100
Gh_D11G0753	8.75482	7.44306	25.3445	25.8812	7.611	10.2414	39.6176	38.1102	10.8656	10.1541	53.1719	49.9049	sp|P42738|CM1_ARATH Chorismate mutase 1, chloroplastic OS=Arabidopsis thaliana GN=CM1 PE=1 SV=3//2.2057e-122	CM1; chorismate mutase 1; K01850 chorismate mutase [EC:5.4.99.5]
Gh_D11G0825	31.7584	36.175	55.9363	58.1853	26.6901	30.6072	75.7546	68.9687	20.3593	19.7674	93.4337	98.4854	sp|P38389|SC61B_ARATH Protein transport protein Sec61 subunit beta OS=Arabidopsis thaliana GN=At2g45070 PE=1 SV=1//1.43002e-18	Preprotein translocase Sec, Sec61-beta subunit protein; K09481 protein transport protein SEC61 subunit beta
Gh_D11G0902	6.69889	7.56405	12.1601	11.3335	8.29011	9.30133	33.1808	35.1038	9.84178	8.30505	93.8172	96.6492	sp|Q9LEX0|P2A13_ARATH F-box protein PP2-A13 OS=Arabidopsis thaliana GN=PP2A13 PE=1 SV=1//6.1909e-135	PP2-A13; phloem protein 2-A13
Gh_D11G0923	166.081	168.286	120.877	104.515	129.103	125.241	39.7986	37.9431	114.906	118.501	23.0092	24.1933	sp|P93788|REMO_SOLTU Remorin OS=Solanum tuberosum PE=1 SV=1//6.08001e-39	Remorin family protein
Gh_D11G0947	17.1292	19.0215	82.0758	77.7483	27.0815	28.9166	192.096	194.548	21.778	23.6465	233.22	236.962	sp|Q1KLZ2|CAS1_MALDO L-3-cyanoalanine synthase 1, mitochondrial OS=Malus domestica GN=CAS1 PE=1 SV=1//0	CYSC1; cysteine synthase C1; K13034 L-3-cyanoalanine synthase/ cysteine synthase [EC:2.5.1.47 4.4.1.9]
Gh_D11G0959	74.4443	80.5404	47.6124	44.7579	87.9812	89.4083	15.3835	15.8352	78.2267	77.315	10.5029	10.2544	sp|Q9SUS5|RHA1B_ARATH E3 ubiquitin-protein ligase RHA1B OS=Arabidopsis thaliana GN=RHA1B PE=2 SV=1//5.80198e-28	BRH1; brassinosteroid-responsive RING-H2
Gh_D11G0978	169.295	162.672	27.1544	24.1816	89.265	105.053	26.9273	28.583	84.8883	79.4597	23.4849	19.1588	sp|P46518|LEA14_GOSHI Late embryogenesis abundant protein Lea14-A OS=Gossypium hirsutum GN=LEA14-A PE=2 SV=1//4.45449e-103	LEA14; putative desiccation-related protein LEA14
Gh_D11G1012	5.28363	4.77032	34.5887	37.2134	4.31355	3.02293	46.6482	44.7861	6.11072	6.36949	64.6448	68.6842	sp|O22059|CPC_ARATH Transcription factor CPC OS=Arabidopsis thaliana GN=CPC PE=1 SV=1//3.73756e-36	CPC; transcription factor CPC; K09422 myb proto-oncogene protein, plant
Gh_D11G1038	11.8487	11.0013	31.6727	32.8386	36.452	33.2171	226.115	235.498	43.1658	35.8571	196.419	183.021	sp|Q9SK08|LBD11_ARATH LOB domain-containing protein 11 OS=Arabidopsis thaliana GN=LBD11 PE=2 SV=2//3.81134e-39	LBD11; LOB domain-containing protein 11
Gh_D11G1066	57.0633	56.5458	8.81288	8.99952	54.6348	50.9418	9.68288	10.234	43.5432	41.5597	6.06096	6.88488	sp|Q8LCA1|CUT1B_ARATH Protein CURVATURE THYLAKOID 1B, chloroplastic OS=Arabidopsis thaliana GN=CURT1B PE=1 SV=2//4.05494e-31	PSI-P; photosystem I P subunit
Gh_D11G1083	21.0112	21.0521	38.3642	36.7381	23.6759	23.5808	57.1028	60.7729	29.3156	26.5607	112.611	115.499	sp|P07858|CATB_HUMAN Cathepsin B OS=Homo sapiens GN=CTSB PE=1 SV=3//7.97456e-90	putative cathepsin B-like cysteine protease; K01363 cathepsin B [EC:3.4.22.1]
Gh_D11G1131	154.733	151.508	4.82485	3.87425	149.125	161.09	8.86133	9.41167	113.106	112.915	5.73523	6.09665	sp|O22893|GOLS1_ARATH Galactinol synthase 1 OS=Arabidopsis thaliana GN=GOLS1 PE=1 SV=1//0	GolS1; galactinol synthase 1; K18819 inositol 3-alpha-galactosyltransferase [EC:2.4.1.123]
Gh_D11G1152	9.19982	9.26969	11.716	12.0278	10.3583	8.82166	25.9949	24.594	7.30377	8.15515	52.445	54.4788	sp|F4JKK0|SUD1_ARATH Probable E3 ubiquitin ligase SUD1 OS=Arabidopsis thaliana GN=SUD1 PE=1 SV=1//1.18099e-09	RING/FYVE/PHD zinc finger-containing protein
Gh_D11G1180	15.0819	14.501	37.2778	39.0491	21.0591	21.5203	295.589	303.844	17.8266	21.5079	464.959	467.545	sp|Q9FE06|EXOL2_ARATH Protein EXORDIUM-like 2 OS=Arabidopsis thaliana GN=EXL2 PE=2 SV=1//5.27487e-56	EXL2; protein EXORDIUM like 2
Gh_D11G1181	14.9281	13.8823	78.9833	82.3021	16.7336	14.6955	75.0009	70.0652	15.1515	15.9254	60.7739	58.19	sp|O82436|ETR1_CUCMN Ethylene receptor 1 OS=Cucumis melo var. cantalupensis GN=ETR1 PE=2 SV=1//0	ERS1; ethylene response sensor 1; K14509 ethylene receptor [EC:2.7.13.-]
Gh_D11G1225	48.3519	48.6386	38.1492	35.7571	49.6693	47.6009	3.96102	4.04888	61.7984	57.9456	0.966772	0.875776	sp|O04341|GRXS9_ARATH Monothiol glutaredoxin-S9 OS=Arabidopsis thaliana GN=GRXS9 PE=3 SV=1//3.82458e-51	monothiol glutaredoxin-S9
Gh_D11G1293	8.003	7.73272	5.71119	4.37411	11.4339	13.7609	41.6297	46.0508	7.244	8.39437	95.5039	95.6923	sp|Q9ZQI8|NLTL2_ARATH Non-specific lipid-transfer protein-like protein At2g13820 OS=Arabidopsis thaliana GN=At2g13820 PE=1 SV=1//3.81635e-09	bifunctional inhibitor/lipid-transfer protein/seed storage 2S albumin-like protein
Gh_D11G1301	73.6313	74.0439	8.08912	9.16627	92.571	97.1339	9.95779	9.54011	96.2149	91.5068	16.1254	15.0964	sp|Q9SV13|SUT31_ARATH Sulfate transporter 3.1 OS=Arabidopsis thaliana GN=SULTR3;1 PE=2 SV=1//0	SULTR3;1; sulfate transporter 3;1; K17471 sulfate transporter 3
Gh_D11G1309	10.2888	9.41714	74.2085	67.3754	13.7573	9.95604	91.5834	79.8707	6.36628	7.67665	104.738	93.3186	sp|Q9FDX9|GG1_ARATH Guanine nucleotide-binding protein subunit gamma 1 OS=Arabidopsis thaliana GN=GG1 PE=1 SV=1//6.5715e-27	GG1; guanine nucleotide-binding protein subunit gamma 1
Gh_D11G1320	167.125	166.153	83.6778	81.9622	186.378	187.82	18.9805	19.6693	164.021	163.919	10.7803	11.8853	sp|P13089|AUX28_SOYBN Auxin-induced protein AUX28 OS=Glycine max GN=AUX28 PE=2 SV=1//2.04953e-94	IAA16; auxin-responsive protein IAA16; K14484 auxin-responsive protein IAA
Gh_D11G1392	81.3276	76.7059	17.2247	17.5895	67.8018	59.0995	32.9058	33.5042	45.1352	39.5348	30.1388	27.4278	sp|P13194|PSAE_HORVU Photosystem I reaction center subunit IV, chloroplastic OS=Hordeum vulgare GN=PSAE PE=1 SV=2//2.91719e-29	PSAE-2; photosystem I subunit E-2; K02693 photosystem I subunit IV
Gh_D11G1504	265.559	283.773	8.45033	7.12176	286.045	299.585	54.5649	63.4758	214.547	213.024	43.7789	47.3804	sp|P27522|CB13_SOLLC Chlorophyll a-b binding protein 8, chloroplastic OS=Solanum lycopersicum GN=CAB8 PE=3 SV=1//1.83725e-139	LHCA3; PSI type III chlorophyll a/b-binding protein; K08909 light-harvesting complex I chlorophyll a/b binding protein 3
Gh_D11G1508	74.2152	74.1438	58.4808	60.5396	74.6519	76.9376	23.9632	24.9861	77.2331	75.375	14.1361	15.525	sp|Q9M462|GLGS_BRANA Glucose-1-phosphate adenylyltransferase small subunit, chloroplastic OS=Brassica napus GN=AGPS1 PE=2 SV=1//0	ADG1; glucose-1-phosphate adenylyltransferase small subunit; K00975 glucose-1-phosphate adenylyltransferase [EC:2.7.7.27]
Gh_D11G1548	431.644	434.721	97.4403	98.4436	454.039	465.949	48.3577	40.5391	729.761	751.047	89.7698	94.463	-//-	--
Gh_D11G1565	31.4979	33.1315	384.207	379.612	27.4001	28.3975	136.802	135.927	21.3565	21.1657	48.7664	49.3465	sp|Q9MB94|ACCO_PRUMU 1-aminocyclopropane-1-carboxylate oxidase OS=Prunus mume GN=ACO1 PE=2 SV=1//0	EFE; 1-aminocyclopropane-1-carboxylate oxidase; K05933 aminocyclopropanecarboxylate oxidase [EC:1.14.17.4]
Gh_D11G1628	1.78183	2.21572	10.7077	9.61613	2.59874	2.97338	77.4644	83.5451	2.08057	2.48443	68.5965	63.7996	sp|Q9SRT9|RGP1_ARATH UDP-arabinopyranose mutase 1 OS=Arabidopsis thaliana GN=RGP1 PE=1 SV=1//0	RGP1; UDP-arabinose mutase 1; K13379 reversibly glycosylated polypeptide / UDP-arabinopyranose mutase [EC:2.4.1.- 5.4.99.30]
Gh_D11G1671	241.009	265.725	30.8827	29.5657	166.072	174.167	24.3976	27.5324	93.6585	97.9584	18.9552	20.8435	sp|P31333|RBS_GOSHI Ribulose bisphosphate carboxylase small chain, chloroplastic OS=Gossypium hirsutum GN=RBCS PE=3 SV=2//2.05116e-117	ribulose bisphosphate carboxylase small chain 1B; K01602 ribulose-bisphosphate carboxylase small chain [EC:4.1.1.39]
Gh_D11G1706	14.7714	15.4697	20.6034	20.2972	4.73989	4.90753	21.2089	20.9374	6.06699	6.35927	63.1797	59.9336	sp|Q6NKX1|PROD2_ARATH Proline dehydrogenase 2, mitochondrial OS=Arabidopsis thaliana GN=POX2 PE=2 SV=1//0	proline dehydrogenase 2; K00318 proline dehydrogenase [EC:1.5.-.-]
Gh_D11G1719	29.1186	30.6829	107.13	110.742	29.3521	31.1888	214.505	222.531	33.6797	31.1864	254.904	252.507	sp|Q06197|IDHC_SOYBN Isocitrate dehydrogenase [NADP] OS=Glycine max GN=IDH1 PE=2 SV=2//0	cICDH; NADP+-dependent isocitrate dehydrogenase; K00031 isocitrate dehydrogenase [EC:1.1.1.42]
Gh_D11G1752	44.2245	42.7942	9.88662	12.7629	58.4935	55.7612	10.1389	8.42603	71.5494	65.4048	17.472	17.3862	sp|P35135|UBC4_SOLLC Ubiquitin-conjugating enzyme E2-17 kDa OS=Solanum lycopersicum PE=2 SV=1//8.77953e-95	UBC28; ubiquitin-conjugating enzyme E2 28; K06689 ubiquitin-conjugating enzyme E2 D/E [EC:6.3.2.19]
Gh_D11G1775	16.4353	16.585	54.3934	60.1233	14.4539	14.7396	66.2041	65.7669	9.55274	9.08662	5.72579	5.42699	sp|Q9S818|FL3H_ARATH Naringenin,2-oxoglutarate 3-dioxygenase OS=Arabidopsis thaliana GN=F3H PE=1 SV=1//0	F3H; flavanone 3-hydroxylase; K00475 naringenin 3-dioxygenase [EC:1.14.11.9]
Gh_D11G1792	688.747	718.113	451.436	457.029	918.996	928.033	368.892	383.855	829.496	866.47	202.311	211.412	sp|P40267|H1_SOLPN Histone H1 OS=Solanum pennellii PE=2 SV=1//2.2996e-37	HIS1-3; histone H1-3; K11275 histone H1/5
Gh_D11G1826	0.0999007	0	0.102185	0.10435	0.142728	0	14.4663	13.9686	0.622132	0.726742	154.587	161.975	sp|P09442|DH11_GOSHI Late embryogenesis abundant protein D-11 OS=Gossypium hirsutum PE=2 SV=1//9.64901e-32	RAB18; dehydrin Rab18
Gh_D11G1863	92.6772	93.0044	58.5753	57.974	83.2608	78.6358	34.7588	31.4924	98.8316	96.1872	7.59513	9.73118	-//-	Sulfite exporter TauE/SafE family protein
Gh_D11G1897	86.4966	91.0611	17.9871	16.1093	77.5857	81.8894	32.2312	33.0389	59.2016	59.0053	26.8885	25.4306	sp|Q40459|PSBO_TOBAC Oxygen-evolving enhancer protein 1, chloroplastic OS=Nicotiana tabacum GN=PSBO PE=2 SV=1//0	PSBO2; oxygen-evolving enhancer protein 1-2; K02716 photosystem II oxygen-evolving enhancer protein 1
Gh_D11G1910	47.9644	48.7874	13.5287	10.5361	48.7481	53.7469	10.247	11.3884	33.2511	32.4215	5.30406	5.27854	sp|Q6RYA0|SABP2_TOBAC Salicylic acid-binding protein 2 OS=Nicotiana tabacum GN=SABP2 PE=1 SV=1//1.86409e-123	MES1; methyl esterase 1
Gh_D11G2008	14.4967	15.0437	59.2903	60.9865	13.6702	13.6784	37.8594	36.7099	10.4034	10.5943	31.3879	29.7472	sp|Q66GP0|Y5738_ARATH BTB/POZ domain-containing protein At5g67385 OS=Arabidopsis thaliana GN=At5g67385 PE=1 SV=2//0	phototropic-responsive NPH3-like protein
Gh_D11G2012	14.4612	14.9456	20.2792	20.6478	12.7463	10.1496	27.2918	27.8633	11.2571	8.56869	52.9028	52.754	sp|Q9FN11|LBD37_ARATH LOB domain-containing protein 37 OS=Arabidopsis thaliana GN=LBD37 PE=2 SV=1//2.73714e-81	LBD37; LOB domain-containing protein 37
Gh_D11G2112	33.3249	31.1588	146.497	146.673	23.3007	23.6297	35.5726	37.0176	23.4756	24.3379	26.6002	28.2962	sp|Q8W486|Y1491_ARATH Uncharacterized protein At1g04910 OS=Arabidopsis thaliana GN=At1g04910 PE=2 SV=1//1.75937e-77	O-fucosyltransferase family protein
Gh_D11G2146	92.9006	100.567	27.703	26.9204	133.578	128.046	35.017	34.9951	117.684	129.398	20.2844	19.9815	sp|P0C2F6|RNHX1_ARATH Putative ribonuclease H protein At1g65750 OS=Arabidopsis thaliana GN=At1g65750 PE=3 SV=1//4.32163e-08	ribonuclease H-like protein
Gh_D11G2201	72.8236	70.0071	17.8996	19.8303	80.8015	86.2791	10.9614	11.2773	73.6107	73.1657	4.73332	5.85999	sp|Q5HZ05|TPPJ_ARATH Probable trehalose-phosphate phosphatase J OS=Arabidopsis thaliana GN=TPPJ PE=1 SV=1//0	probable trehalose-phosphate phosphatase H; K01087 trehalose 6-phosphate phosphatase [EC:3.1.3.12]
Gh_D11G2205	10.9047	9.04677	6.73683	6.44696	12.0297	12.332	90.4319	89.1427	12.0652	12.4801	200.37	200.725	sp|O65201|ACOX2_ARATH Acyl-coenzyme A oxidase 2, peroxisomal OS=Arabidopsis thaliana GN=ACX2 PE=1 SV=2//0	ACX2; acyl-coenzyme A oxidase 2; K00232 acyl-CoA oxidase [EC:1.3.3.6]
Gh_D11G2249	62.7974	63.5417	29.6821	28.0479	79.3252	80.2514	18.2233	18.8283	94.1036	92.8444	16.5775	18.0417	sp|Q9FVS9|C96AF_ARATH Alkane hydroxylase MAH1 OS=Arabidopsis thaliana GN=CYP96A15 PE=2 SV=1//8.99203e-156	CYP96A10; cytochrome P450, family 96, subfamily A, polypeptide 10
Gh_D11G2270	66.2341	71.0128	83.5413	86.0362	62.2034	61.8327	20.86	24.1221	62.6162	55.4834	12.8866	12.5873	sp|Q9S7R3|LSH10_ARATH Protein LIGHT-DEPENDENT SHORT HYPOCOTYLS 10 OS=Arabidopsis thaliana GN=LSH10 PE=1 SV=1//2.67727e-88	LSH10; hypothetical protein
Gh_D11G2278	76.1894	78.9783	8.06193	5.33163	60.6996	64.1715	14.3636	15.333	35.2931	37.0229	9.91556	9.27839	sp|P49107|PSAN_ARATH Photosystem I reaction center subunit N, chloroplastic OS=Arabidopsis thaliana GN=PSAN PE=1 SV=2//1.93761e-80	PSAN; photosystem I reaction center subunit N; K02701 photosystem I subunit PsaN
Gh_D11G2311	26.7426	28.3485	171.986	192.774	47.2539	51.3257	256.897	278.513	32.1594	34.1681	91.2038	95.6347	sp|P32110|GSTX6_SOYBN Probable glutathione S-transferase OS=Glycine max GN=HSP26-A PE=2 SV=1//7.73926e-69	GSTU7; glutathione S-transferase tau 7; K00799 glutathione S-transferase [EC:2.5.1.18]
Gh_D11G2350	318.999	304.771	359.156	370.754	440.387	480.908	733.209	790.008	354.084	365.079	1438.48	1471.14	-//-	--
Gh_D11G2372	57.7426	66.2131	17.1544	11.7524	80.9802	61.9665	25.3888	21.5527	71.2244	79.3784	11.71	13.2598	-//-	polynucleotidyl transferase, ribonuclease H-like superfamily protein
Gh_D11G2387	0.858916	1.46217	11.9404	8.44152	2.39848	2.46565	68.0946	71.3944	3.52541	2.72654	165.315	172.498	sp|Q8L5A7|SOT15_ARATH Cytosolic sulfotransferase 15 OS=Arabidopsis thaliana GN=SOT15 PE=1 SV=1//3.16065e-110	ST2A; sulfotransferase 2A
Gh_D11G2462	103.694	104.436	20.2999	18.2463	112.722	115.029	18.0054	16.2245	126.688	124.464	21.0604	22.1409	sp|O64654|TRL11_ARATH Thioredoxin-like 1-1, chloroplastic OS=Arabidopsis thaliana GN=At1g08570 PE=2 SV=1//2.84968e-96	ACHT4; atypical CYS HIS rich thioredoxin 4
Gh_D11G2467	6.71561	5.86068	23.9429	25.8286	8.0417	6.87634	29.4612	29.6878	7.49402	7.96343	51.8974	56.7623	sp|Q9FLJ2|NC100_ARATH NAC domain-containing protein 100 OS=Arabidopsis thaliana GN=NAC100 PE=2 SV=1//5.91447e-96	ANAC087; NAC domain containing protein 87
Gh_D11G2469	2.61863	2.4429	6.05577	7.2147	7.21135	6.66422	114.377	116.051	6.61754	6.57072	136.513	136.289	sp|A0SPJ9|NAM2_HORVD NAC transcription factor NAM-2 OS=Hordeum vulgare var. distichum GN=NAM-2 PE=3 SV=1//1.92677e-85	NAC047; NAC domain containing protein 47
Gh_D11G2477	7.56437	8.59518	12.3948	14.9587	9.96781	5.99559	139.486	136.71	4.00182	6.19734	138.375	144.665	-//-	hypothetical protein
Gh_D11G2521	22.8825	24.8977	47.1774	42.2012	19.9218	20.6526	108.634	118.462	20.5958	18.9871	65.135	79.4559	-//-	--
Gh_D11G2595	0	0	0.337311	1.24004	0.471141	1.01592	52.443	59.2615	0	0.191916	23.7432	26.712	sp|P02877|HEVE_HEVBR Pro-hevein OS=Hevea brasiliensis GN=HEV1 PE=1 SV=2//1.59649e-87	PR4; pathogenesis-related 4
Gh_D11G2654	16.6861	18.5009	34.928	36.7469	22.1418	20.0527	94.4438	97.5464	20.4286	20.3687	116.008	109.573	sp|Q08632|SDR1_PICAB Short-chain type dehydrogenase/reductase OS=Picea abies PE=2 SV=1//9.342e-97	NAD(P)-binding Rossmann-fold superfamily protein; K00059 3-oxoacyl-[acyl-carrier protein] reductase [EC:1.1.1.100]
Gh_D11G2776	101.559	97.3499	28.4507	26.1361	80.2321	82.1424	15.8584	13.0779	59.7558	57.7098	8.54627	8.58552	sp|Q0WRB2|P2C73_ARATH Probable protein phosphatase 2C 73 OS=Arabidopsis thaliana GN=PPC6-7 PE=2 SV=1//0	putative protein phosphatase 2C 73
Gh_D11G2787	73.4867	68.8047	271.127	259.911	83.626	87.9239	353.646	358.96	96.8491	97.0964	327.338	318.439	sp|Q72GN6|DNAJ_THET2 Chaperone protein DnaJ OS=Thermus thermophilus (strain HB27 / ATCC BAA-163 / DSM 7039) GN=dnaJ PE=3 SV=1//5.32928e-18	chaperone DnaJ-domain containing protein
Gh_D11G2939	2303.01	2150.32	1963.57	2130.7	2940.02	3106.36	683.734	728.635	3738.46	3778.92	758.241	785.547	sp|Q96386|MT3_CARPA Metallothionein-like protein type 3 OS=Carica papaya PE=3 SV=1//2.24952e-12	MT3; metallothionein 3
Gh_D11G3035	49.6811	47.4749	48.35	48.5217	38.5179	38.3862	77.6723	75.7824	23.1131	26.0124	177.139	172.757	sp|Q42699|METE_CATRO 5-methyltetrahydropteroyltriglutamate--homocysteine methyltransferase OS=Catharanthus roseus GN=METE PE=2 SV=1//0	ATMS1; 5-methyltetrahydropteroyltriglutamate--homocysteine methyltransferase; K00549 5-methyltetrahydropteroyltriglutamate--homocysteine methyltransferase [EC:2.1.1.14]
Gh_D11G3059	6.00139	4.87763	5.88288	4.61443	14.1712	14.7651	111.864	107.022	10.9007	11.7634	69.088	68.8328	sp|Q67A25|NCS_THLFG S-norcoclaurine synthase OS=Thalictrum flavum subsp. glaucum PE=1 SV=1//2.05153e-18	--
Gh_D11G3077	0.684212	0.457585	4.39912	4.18599	5.3066	4.36627	62.4298	66.0778	1.52176	1.56433	103.719	108.609	-//-	hypothetical protein
Gh_D11G3083	61.6163	60.573	2.97466	2.8478	77.7089	80.9822	7.46126	9.00558	77.2526	84.4907	8.57485	8.30552	sp|Q5HZL9|HDHD3_XENLA Haloacid dehalogenase-like hydrolase domain-containing protein 3 OS=Xenopus laevis GN=hdhd3 PE=2 SV=1//1.23047e-17	haloacid dehalogenase-like hydrolase domain-containing protein
Gh_D11G3135	71.1168	70.561	14.7658	13.7481	39.4286	34.335	20.0365	18.5844	26.1101	24.4004	53.9278	55.5516	-//-	--
Gh_D11G3233	94.6978	97.7916	19.0392	17.0299	74.3441	81.8284	11.9451	18.5018	68.7456	67.6044	6.31109	8.21828	-//-	--
Gh_D11G3260	42.9723	40.1412	13.852	12.851	45.3345	49.0138	7.49571	7.64092	57.6009	59.3021	7.64474	7.68173	sp|Q2V9B0|MY1R1_SOLTU Transcription factor MYB1R1 OS=Solanum tuberosum PE=2 SV=1//1.33648e-51	myb-like transcription factor
Gh_D11G3277	13.4731	13.1588	32.4333	32.0938	16.8193	16.3582	57.6829	55.509	8.64928	10.2274	107.663	104.238	sp|P45730|PALY_POPTR Phenylalanine ammonia-lyase OS=Populus trichocarpa GN=PAL PE=2 SV=1//0	PAL1; phenylalanine ammonia-lyase 1; K10775 phenylalanine ammonia-lyase [EC:4.3.1.24]
Gh_D11G3300	956.802	1013.39	742.789	762.705	851.346	856.438	157.646	154.181	1605.69	1553.77	78.6358	74.8991	sp|O24058|MT2_MALDO Metallothionein-like protein type 2 OS=Malus domestica GN=MT1 PE=3 SV=1//2.75591e-11	MT2B; metallothionein 2B
Gh_D11G3304	6.77052	7.01987	4.13663	4.17678	8.11496	7.13931	41.9476	45.5804	8.41855	8.85896	96.1702	95.2446	-//-	haloacid dehalogenase-like hydrolase superfamily protein
Gh_D11G3312	2.82317	3.40737	14.6192	14.3758	3.52927	4.21278	70.1511	77.6629	2.88443	2.31047	95.153	97.914	-//-	hypothetical protein
Gh_D11G3394	0.357539	0.190204	0.930915	0.679021	1.67176	1.15154	44.1258	42.7213	1.36631	0.567485	71.6697	74.4552	sp|Q9EPI0|XYLT2_RAT Xylosyltransferase 2 OS=Rattus norvegicus GN=Xylt2 PE=2 SV=1//5.8588e-17	core-2/I-branching beta-1,6-N-acetylglucosaminyltransferase family protein
Gh_D11G3426	62.5678	62.5806	43.4214	42.8792	49.9854	51.1074	10.1779	11.8401	24.0575	25.1122	8.63373	8.97125	sp|Q9FUS8|GSTUH_ARATH Glutathione S-transferase U17 OS=Arabidopsis thaliana GN=GSTU17 PE=2 SV=1//2.07769e-94	ERD9; glutathione S-transferase U17; K00799 glutathione S-transferase [EC:2.5.1.18]
Gh_D11G3478	43.5608	42.3209	5.85021	5.53519	61.0012	58.5408	1.96187	1.78819	68.4367	71.3256	0.609964	0.706038	sp|Q9C8D4|AAE11_ARATH Butyrate--CoA ligase AAE11, peroxisomal OS=Arabidopsis thaliana GN=AAE11 PE=1 SV=1//0	butyrate--CoA ligase AAE11
Gh_D11G3501	49.7172	49.4181	74.4592	73.9491	51.049	53.551	230.299	229.005	49.5113	48.5948	232.847	227.045	sp|Q8S4Y1|THIC1_ARATH Acetyl-CoA acetyltransferase, cytosolic 1 OS=Arabidopsis thaliana GN=AAT1 PE=2 SV=1//0	ACAT2; acetoacetyl-CoA thiolase 2; K00626 acetyl-CoA C-acetyltransferase [EC:2.3.1.9]
Gh_D12G0097	0.391918	0.662545	2.98434	2.8656	0.497718	0.737846	28.9956	29.7562	1.01695	0.696927	195.894	169.267	sp|P22242|DRPE_CRAPL Desiccation-related protein PCC13-62 OS=Craterostigma plantagineum PE=2 SV=1//2.33191e-37	hypothetical protein
Gh_D12G0132	0.136548	0.559334	4.95831	5.06331	1.85331	1.47232	127.907	133.152	0.850351	0.993336	242.216	246.351	sp|Q8GY42|NAC25_ARATH NAC transcription factor 25 OS=Arabidopsis thaliana GN=NAC025 PE=2 SV=1//4.45866e-35	XND1; xylem NAC domain 1
Gh_D12G0138	36.3197	37.72	1.74504	1.48142	48.5715	46.1619	5.87314	5.69808	49.1531	51.0483	5.99721	5.94627	-//-	dentin sialophosphoprotein-like protein
Gh_D12G0146	14.7221	12.4835	37.0869	39.7363	29.4352	31.0484	127.054	123.181	15.7854	14.5748	77.358	75.1965	sp|Q9I4V0|2NPD_PSEAE Nitronate monooxygenase OS=Pseudomonas aeruginosa (strain ATCC 15692 / PAO1 / 1C / PRS 101 / LMG 12228) GN=PA1024 PE=1 SV=1//4.69729e-26	Aldolase-type TIM barrel family protein
Gh_D12G0153	61.0241	64.4128	2.47324	1.80401	37.9995	40.4371	4.466	4.75984	14.3407	19.5999	1.3371	1.05984	-//-	--
Gh_D12G0159	25.4468	25.0246	208.686	206.592	35.4012	35.8521	278.757	280.763	52.2744	55.2515	412.953	420.945	sp|Q8S8F9|NIC1_ARATH Nicotinamidase 1 OS=Arabidopsis thaliana GN=NIC1 PE=1 SV=1//1.98269e-108	NIC1; nicotinamidase 1
Gh_D12G0174	4.18046	3.49474	14.0499	15.2832	7.67907	7.12932	51.3476	48.8322	4.41645	5.21338	47.6799	48.8856	-//-	hypothetical protein
Gh_D12G0194	0.438274	0.341959	4.33354	5.7987	8.14009	7.87613	462.956	481.373	7.73317	4.88871	679.248	723.47	-//-	--
Gh_D12G0225	0.315965	0	6.62542	8.00337	2.82136	4.86697	78.9461	76.7386	1.96767	1.60897	110.994	109.896	-//-	Cupredoxin superfamily protein
Gh_D12G0236	33.3487	35.6062	140.036	147.416	42.8156	38.151	170.62	173.573	32.4878	36.0353	202.129	200.627	-//-	MEE14; maternal effect embryo arrest 14 protein
Gh_D12G0260	28.6397	30.989	43.5868	43.8648	24.7049	24.2574	93.5205	92.9219	25.2388	22.6876	105.446	106.687	-//-	RD2; dessication responsive protein
Gh_D12G0497	45.6	46.6732	93.6797	91.4119	49.1169	52.7013	19.0598	21.803	52.8384	55.9409	12.8553	14.3216	sp|Q8GWK7|BEE3_ARATH Transcription factor BEE 3 OS=Arabidopsis thaliana GN=BEE3 PE=2 SV=1//4.39368e-43	BEE3; transcription factor BEE 3
Gh_D12G0510	9.88108	11.7451	3.47431	2.09648	8.6026	7.37236	48.3073	60.0707	8.65329	6.51425	86.9568	87.705	-//-	hypothetical protein
Gh_D12G0576	131.028	124.378	104.92	96.3688	122.665	120.747	61.344	58.5532	157.702	147.686	16.5212	17.6788	-//-	Lactoylglutathione lyase / glyoxalase I family protein
[truncated: 147 more rows]

## Sheet: Table S3. X33
Table S3. Normalized expression level of differentially expressed genes (DEGs) between X50 and X33 following TE and W treatments at different time points.
[truncated: 2,163 more rows]

## Sheet: Table S3. Total
Table S3. Normalized expression level of differentially expressed genes (DEGs) between X50 and X33 following TE and W treatments at different time points.
[truncated: 2,435 more rows]

[truncated: 4 more sheets: Table S4, Table S5, Table S6, Table S7]
